# Supplementary material for: 1,3-Dimethyl-1H-indazol-6-amine
Source: Acta Crystallogr Sect E Struct Rep Online. 2012 Apr 4;68(Pt 5):o1291. doi: 10.1107/S1600536812013694 (PMC3344439; doi:10.1107/S1600536812013694)
Supplement: Supplementary file 2 [file e-68-o1291-Isup2.hkl]

# 
# h,k,l, Fc-squared, Fo-squared, sigma(Fo-squared) and status flag 
# 
data_I
_shelx_title ' R120225D1 in Pca2(1)' 
_shelx_refln_list_code          4 
_shelx_F_calc_maximum       65.83 
_exptl_crystal_F_000       344.00 
_reflns_d_resolution_high  0.7608 
 
loop_ 
 _symmetry_equiv_pos_as_xyz 
 'x, y, z' 
 '-x, -y, z+1/2' 
 'x+1/2, -y, z' 
 '-x+1/2, y, z+1/2' 
 
_cell_length_a    18.3004 
_cell_length_b     8.3399 
_cell_length_c     5.6563 
_cell_angle_alpha  90.000 
_cell_angle_beta   90.000 
_cell_angle_gamma  90.000 
 
_shelx_F_squared_multiplier     1.000 
 
loop_ 
 _refln_index_h 
 _refln_index_k 
 _refln_index_l 
 _refln_F_squared_calc 
 _refln_F_squared_meas 
 _refln_F_squared_sigma 
 _refln_observed_status 
   1   1  -7        5.36       -0.48      2.95 o 
   2   1  -7        1.23        2.56      2.34 o 
   3   1  -7        5.86        7.34      2.76 o 
   4   1  -7        2.95        2.23      2.47 o 
   5   1  -7        6.48        5.05      3.86 o 
   6   1  -7        0.65        1.72      1.95 o 
   7   1  -7        0.68        1.28      2.62 o 
   1   2  -7        0.37        1.10      1.35 o 
   2   2  -7        0.26        1.19      2.20 o 
   3   2  -7        2.26       -0.52      1.81 o 
   4   2  -7        0.23        1.34      1.66 o 
   5   2  -7        2.74        0.45      1.83 o 
   6   2  -7        0.28        0.17      1.46 o 
   1   3  -7        1.33        2.43      3.38 o 
   2   3  -7        0.95        2.29      1.75 o 
   3   3  -7        0.87        0.91      1.07 o 
   4   3  -7        0.94        1.51      1.51 o 
  10   0  -6       10.87       14.50      2.84 o 
  12   0  -6        0.97        1.23      1.93 o 
  14   0  -6        2.49        3.98      2.13 o 
   4   1  -6        3.30        0.00      2.99 o 
   5   1  -6        0.78        2.73      2.31 o 
   6   1  -6        9.03       12.07      4.31 o 
   7   1  -6        0.39        1.92      0.82 o 
   8   1  -6        1.74        3.66      2.12 o 
   9   1  -6        2.34        4.65      2.37 o 
  10   1  -6        0.37        1.36      2.11 o 
  11   1  -6        0.57        1.75      2.13 o 
  12   1  -6        0.44       -0.18      1.47 o 
  13   1  -6        3.38        3.71      4.15 o 
   0   2  -6       31.98       36.85      9.04 o 
   1   2  -6        8.49        6.12      2.02 o 
   2   2  -6        1.74        1.05      2.00 o 
   3   2  -6        0.88        2.88      2.07 o 
   4   2  -6       11.38       12.54      2.70 o 
   5   2  -6        7.71        9.35      2.33 o 
   6   2  -6        3.70        5.38      2.01 o 
   7   2  -6        0.93        0.31      1.53 o 
   8   2  -6       11.24       10.05      3.29 o 
   9   2  -6        2.54        1.30      1.69 o 
  10   2  -6        4.21        5.06      1.43 o 
  11   2  -6        0.58        1.70      1.19 o 
  12   2  -6        0.34        0.04      1.27 o 
  13   2  -6        0.23        1.84      1.33 o 
   0   3  -6       30.30       26.48     11.82 o 
   1   3  -6        3.59        4.58      1.95 o 
   2   3  -6        0.90        2.38      1.36 o 
   3   3  -6        0.16        2.84      2.22 o 
   4   3  -6        6.09        7.58      2.25 o 
   5   3  -6       10.11       12.81      2.18 o 
   6   3  -6        0.22        0.22      1.54 o 
   7   3  -6        0.83        2.75      1.50 o 
   8   3  -6        0.84        1.83      0.64 o 
   9   3  -6        6.54        2.49      1.58 o 
  10   3  -6        4.63        1.86      1.59 o 
  11   3  -6        0.07        1.51      1.47 o 
  12   3  -6        2.57        3.06      1.49 o 
   0   4  -6        5.91        1.78      2.18 o 
   1   4  -6        4.97        2.63      1.19 o 
   2   4  -6        0.65        1.32      1.11 o 
   3   4  -6        0.96        0.02      1.63 o 
   4   4  -6        3.53        2.70      1.14 o 
   5   4  -6        3.35        2.21      1.00 o 
   6   4  -6        2.93        2.63      0.89 o 
   7   4  -6        1.24        1.72      1.05 o 
   8   4  -6        4.98        3.99      1.77 o 
   9   4  -6        5.29        4.37      1.79 o 
  10   4  -6        0.85        0.13      1.25 o 
  11   4  -6        0.10        0.25      1.32 o 
   0   5  -6       24.19       18.76      7.66 o 
   1   5  -6        5.74        3.59      1.72 o 
   2   5  -6        0.52        0.67      1.45 o 
   3   5  -6        1.58        1.03      1.22 o 
   4   5  -6       10.88        9.12      2.96 o 
   5   5  -6        0.74        1.79      1.13 o 
   6   5  -6        3.13        2.65      1.89 o 
   7   5  -6        5.55        5.30      1.63 o 
   8   5  -6        1.68        0.61      1.56 o 
   0   6  -6        1.66        4.38      2.20 o 
   1   6  -6        0.22        0.45      0.73 o 
   2   6  -6        0.69        1.14      0.95 o 
   3   6  -6        1.58       -0.66      1.19 o 
   4   6  -6        2.59        1.80      1.14 o 
   5   6  -6        2.06        1.48      0.85 o 
  10   0  -5       12.09        7.06      2.47 o 
  12   0  -5        0.23        0.75      2.07 o 
  14   0  -5        8.92       12.20      2.69 o 
   6   1  -5        3.75        2.90      2.27 o 
   7   1  -5        6.03        7.28      3.34 o 
   8   1  -5        6.20        4.83      2.30 o 
   9   1  -5        1.80       -1.16      2.59 o 
  10   1  -5       16.08       23.14      4.50 o 
  11   1  -5        2.70        3.49      2.83 o 
  12   1  -5        2.83        2.67      2.08 o 
  13   1  -5        2.25        5.10      1.62 o 
  14   1  -5        0.59        1.70      0.79 o 
  15   1  -5        5.61        3.26      1.12 o 
   1   2  -5       19.90       22.97      2.91 o 
   2   2  -5       53.31       47.93      7.48 o 
   3   2  -5       18.41       19.03      2.92 o 
   4   2  -5       69.63       79.95     11.75 o 
   5   2  -5       29.70       34.90      4.43 o 
   6   2  -5       17.89       18.82      4.53 o 
   7   2  -5        1.69        2.78      1.55 o 
   8   2  -5       22.76       29.89      2.49 o 
   9   2  -5        2.63       -1.00      1.54 o 
  10   2  -5        9.36       10.33      1.93 o 
  11   2  -5        3.87        4.55      1.83 o 
  12   2  -5        3.11        4.04      1.73 o 
  13   2  -5        1.17        1.22      1.09 o 
  14   2  -5        0.22        1.69      1.26 o 
  15   2  -5        2.40        2.78      1.90 o 
  16   2  -5        1.83        1.13      0.81 o 
   1   3  -5       28.73       33.04      3.63 o 
   2   3  -5       27.47       29.75      2.72 o 
   3   3  -5       54.96       78.29      5.52 o 
   4   3  -5        1.11        1.17      1.72 o 
   5   3  -5        0.88        5.28      2.43 o 
   6   3  -5       15.26       19.54      3.04 o 
   7   3  -5        7.52        7.66      1.84 o 
   8   3  -5        4.00        4.76      2.06 o 
   9   3  -5        3.40        3.25      1.32 o 
  10   3  -5        4.78        5.14      1.81 o 
  11   3  -5        4.04        2.20      1.88 o 
  12   3  -5        0.07       -0.97      1.32 o 
  13   3  -5        0.28        1.31      1.21 o 
  14   3  -5        3.00        2.77      1.46 o 
  15   3  -5        0.03        0.35      1.11 o 
  16   3  -5        0.80        0.96      0.71 o 
   1   4  -5       25.73       23.56      4.16 o 
   2   4  -5       31.43       31.48      4.93 o 
   3   4  -5       19.23       19.12      3.61 o 
   4   4  -5       15.15       13.55      2.50 o 
   5   4  -5       32.88       27.92      5.23 o 
   6   4  -5        3.80        3.16      1.95 o 
   7   4  -5        0.37        1.03      1.33 o 
   8   4  -5        4.67        2.14      1.67 o 
   9   4  -5        2.02        2.18      1.12 o 
  10   4  -5        0.76        2.21      1.14 o 
  11   4  -5        4.36        3.58      0.87 o 
  12   4  -5        1.43        1.12      0.63 o 
  13   4  -5        5.00        5.38      1.12 o 
  14   4  -5        0.64        0.49      0.85 o 
  15   4  -5        3.66        4.23      2.16 o 
   1   5  -5        5.93        6.63      2.08 o 
   2   5  -5       56.47       47.67      9.19 o 
   3   5  -5        4.46        3.02      1.47 o 
   4   5  -5        2.62        2.13      1.50 o 
   5   5  -5        5.90        3.73      1.61 o 
   6   5  -5       21.07       23.96      3.23 o 
   7   5  -5        4.23        2.03      0.81 o 
   8   5  -5        1.36        2.74      0.79 o 
   9   5  -5        3.74        4.63      1.05 o 
  10   5  -5        0.78        0.90      0.66 o 
  11   5  -5        3.25        3.79      0.74 o 
  12   5  -5        2.23        0.36      0.76 o 
  13   5  -5        5.83        4.73      2.36 o 
   1   6  -5        1.71        1.31      0.93 o 
   2   6  -5       17.22       10.96      3.38 o 
   3   6  -5        3.41        4.08      1.55 o 
   4   6  -5        6.87        7.42      1.83 o 
   5   6  -5        1.69        1.11      0.59 o 
   6   6  -5        3.11        3.75      1.75 o 
   7   6  -5        1.63        2.68      1.19 o 
   8   6  -5        2.07        2.30      1.33 o 
   9   6  -5        1.14        1.59      1.39 o 
  10   6  -5        2.11        3.94      1.62 o 
  11   6  -5        2.35        1.42      1.02 o 
   1   7  -5        0.73        1.75      0.78 o 
   2   7  -5        1.00        0.75      1.24 o 
   3   7  -5        3.74        2.71      1.68 o 
   4   7  -5        0.07        0.71      1.83 o 
   5   7  -5        3.60        3.22      1.36 o 
   6   7  -5        0.29        0.30      1.29 o 
   7   7  -5        3.52        4.89      1.66 o 
   8   7  -5        3.11        0.95      1.12 o 
   1   8  -5        1.97        1.29      0.96 o 
   2   8  -5        0.25        1.24      1.40 o 
  10   0  -4       37.57       32.68      3.84 o 
  12   0  -4       24.99       25.00      3.21 o 
  14   0  -4        4.63        4.02      1.50 o 
  16   0  -4        5.16        2.31      1.46 o 
  20   0  -4        2.65        3.47      2.56 o 
   6   1  -4       29.78       38.50      4.31 o 
   7   1  -4       21.54       19.86      3.78 o 
   8   1  -4       13.12       13.02      2.82 o 
   9   1  -4       57.44       67.92      4.98 o 
  10   1  -4       30.80       30.97      4.00 o 
  11   1  -4       17.61       16.72      2.15 o 
  12   1  -4        2.98        1.55      1.77 o 
  13   1  -4        2.98        3.12      0.64 o 
  14   1  -4       14.43       11.65      2.91 o 
  15   1  -4        3.61        1.89      0.70 o 
  16   1  -4        0.38        0.83      1.21 o 
  18   1  -4        0.87        1.46      2.22 o 
  19   1  -4        1.90        2.94      1.81 o 
  20   1  -4        1.29        1.81      2.07 o 
   0   2  -4        6.55        3.94      2.34 o 
   1   2  -4        3.00        5.43      2.00 o 
   2   2  -4        5.12        4.77      1.97 o 
   3   2  -4      146.77      167.32      8.48 o 
   4   2  -4        2.64        3.80      1.63 o 
   5   2  -4        1.23        0.65      1.78 o 
   6   2  -4       99.31      113.26      7.37 o 
   7   2  -4      123.31      134.05      5.25 o 
   8   2  -4       32.41       26.30      3.73 o 
   9   2  -4        9.46        8.93      3.47 o 
  10   2  -4       73.06       74.02      4.47 o 
  11   2  -4        4.73        3.16      1.10 o 
  12   2  -4        1.14        1.56      0.72 o 
  13   2  -4       12.48       11.18      1.83 o 
  14   2  -4       46.51       61.87      5.60 o 
  15   2  -4       25.54       31.35      5.35 o 
  16   2  -4        5.66        3.27      1.02 o 
  17   2  -4        9.29        9.37      3.30 o 
  18   2  -4       11.85       14.24      4.47 o 
  19   2  -4        1.46        6.18      2.39 o 
   0   3  -4       19.06       18.79      2.52 o 
   1   3  -4       71.73       77.94      7.44 o 
   2   3  -4       38.43       39.14      1.99 o 
   3   3  -4       37.19       36.54      2.11 o 
   4   3  -4       16.72       15.01      1.33 o 
   5   3  -4       69.64       73.67      3.33 o 
   6   3  -4       16.21       19.07      3.09 o 
   7   3  -4      108.59      113.12     12.78 o 
   8   3  -4        3.78        2.72      1.04 o 
   9   3  -4       31.23       28.50      3.29 o 
  10   3  -4        7.35        6.01      1.31 o 
  11   3  -4       14.37       15.11      3.20 o 
  12   3  -4        0.06        1.37      1.06 o 
  13   3  -4        6.40        5.22      1.27 o 
  14   3  -4        7.61        7.36      1.34 o 
  15   3  -4       14.34       12.30      3.47 o 
  16   3  -4        1.50        2.16      1.06 o 
  17   3  -4        4.54        5.73      2.73 o 
  18   3  -4        2.36        3.47      2.05 o 
  19   3  -4        9.09        6.85      3.17 o 
   0   4  -4       81.14       88.77      6.28 o 
   1   4  -4       55.95       57.64      6.81 o 
   2   4  -4        5.12        3.82      1.36 o 
   3   4  -4       57.20       56.09      3.80 o 
   4   4  -4       32.65       33.65      4.61 o 
   5   4  -4       80.94       83.94      6.41 o 
   6   4  -4        5.83        4.13      1.74 o 
   7   4  -4       57.91       62.65      8.04 o 
   8   4  -4        9.19        4.27      2.03 o 
   9   4  -4       33.80       35.38      2.93 o 
  10   4  -4        0.73        0.83      0.72 o 
  11   4  -4        2.12        2.63      0.89 o 
  12   4  -4        2.41        2.76      0.81 o 
  13   4  -4        3.59        4.01      1.22 o 
  14   4  -4        4.09        5.26      1.41 o 
  15   4  -4        4.74        3.52      1.29 o 
  16   4  -4        4.91        3.69      1.58 o 
  17   4  -4        2.58        3.39      1.15 o 
  18   4  -4        0.49        1.91      1.52 o 
   0   5  -4       90.71       89.97      5.39 o 
   1   5  -4        6.60        7.36      2.05 o 
   2   5  -4       13.22       11.45      1.50 o 
   3   5  -4       48.33       52.98      4.35 o 
   4   5  -4       30.87       25.55      1.99 o 
   5   5  -4       12.03       11.52      2.07 o 
   6   5  -4        7.70        7.38      1.15 o 
   7   5  -4       12.91       13.72      1.27 o 
   8   5  -4       10.48        9.89      1.52 o 
   9   5  -4        3.30        3.00      0.80 o 
  10   5  -4       10.18        9.04      1.99 o 
  11   5  -4        6.03        5.31      1.15 o 
  12   5  -4        6.01        2.89      0.83 o 
  13   5  -4        0.19        0.16      1.12 o 
  14   5  -4        9.93        9.18      3.64 o 
  15   5  -4       10.16        9.23      3.69 o 
  16   5  -4        2.18        1.80      1.41 o 
  17   5  -4        3.91        3.62      2.05 o 
   0   6  -4      158.96      210.52     24.33 o 
   1   6  -4        3.80        2.84      1.36 o 
   2   6  -4        0.75        0.64      0.86 o 
   3   6  -4        3.71        3.98      2.12 o 
   4   6  -4       20.63       21.03      3.33 o 
   5   6  -4        2.25        2.50      0.63 o 
   6   6  -4        8.35        8.48      1.54 o 
   7   6  -4        1.26        0.99      0.74 o 
   8   6  -4        6.36        5.44      1.17 o 
   9   6  -4        2.18        2.77      0.91 o 
  10   6  -4       18.82       17.40      3.38 o 
  11   6  -4        6.38        5.16      1.61 o 
  12   6  -4        3.93        2.42      0.77 o 
  13   6  -4        2.24        2.34      1.00 o 
  14   6  -4        4.72        4.07      1.38 o 
  15   6  -4        3.74        3.85      1.72 o 
   0   7  -4        3.66        2.13      1.34 o 
   1   7  -4        1.13        1.57      1.17 o 
   2   7  -4        0.41        1.16      0.53 o 
   3   7  -4        3.68        3.70      1.29 o 
   4   7  -4        3.87        3.03      1.59 o 
   5   7  -4        0.96        0.75      0.81 o 
   6   7  -4        1.11        2.18      0.96 o 
   7   7  -4        0.51        0.62      0.85 o 
   8   7  -4        2.36        1.28      1.28 o 
   9   7  -4        2.05        3.29      0.99 o 
  10   7  -4        1.81        1.61      0.80 o 
  11   7  -4        2.32        1.92      0.98 o 
  12   7  -4        1.34       -0.67      1.69 o 
  13   7  -4        1.01        1.34      1.00 o 
   0   8  -4       15.60       12.93      4.41 o 
   1   8  -4        1.58        1.91      1.06 o 
   2   8  -4        2.09        1.03      0.59 o 
   3   8  -4        1.41        1.75      0.97 o 
   4   8  -4       10.27       14.94      7.20 o 
   5   8  -4        1.66        1.75      1.09 o 
   6   8  -4        2.08        1.77      0.87 o 
   7   8  -4        3.55        2.71      1.44 o 
   8   8  -4        2.12        2.55      1.08 o 
   9   8  -4        0.33        1.57      1.98 o 
  10   8  -4        0.26        0.85      0.69 o 
   0   9  -4        1.36        2.44      2.08 o 
   1   9  -4        0.66       -0.09      0.68 o 
   2   9  -4        2.51        1.71      1.14 o 
   3   9  -4        0.67        0.39      1.39 o 
   4   9  -4        1.44        1.54      0.78 o 
  10   0  -3        8.12       12.49      2.25 o 
  12   0  -3      111.78      132.70      6.76 o 
  14   0  -3        1.53        1.41      0.71 o 
  16   0  -3        2.03        2.04      1.16 o 
  18   0  -3        4.11        4.19      2.81 o 
  20   0  -3        2.19        2.28      1.91 o 
   1   1  -3       26.24       27.17      0.97 o 
   2   1  -3      195.62      213.46      7.66 o 
   3   1  -3      107.16      107.13      3.86 o 
   4   1  -3       21.98       21.18      1.03 o 
   5   1  -3       69.31       73.76      3.03 o 
   6   1  -3       19.90       19.66      2.49 o 
   7   1  -3      117.65      127.49      6.83 o 
   8   1  -3       47.88       50.12      3.50 o 
   9   1  -3      130.02      149.45     10.25 o 
  10   1  -3       17.39       23.60      2.73 o 
  11   1  -3        5.60        9.38      2.43 o 
  12   1  -3      105.09      104.00      3.88 o 
  13   1  -3      118.52      128.40      7.18 o 
  14   1  -3        0.79        0.39      1.47 o 
  15   1  -3        6.44        4.98      0.97 o 
  16   1  -3        7.97        6.48      1.93 o 
  17   1  -3       15.02       13.30      4.81 o 
  18   1  -3        5.28        6.60      2.21 o 
  19   1  -3        4.76        5.05      1.84 o 
  20   1  -3        2.91        1.70      1.19 o 
  21   1  -3        3.05        3.99      1.40 o 
   1   2  -3      289.89      309.37      4.82 o 
   2   2  -3       10.49       12.51      1.16 o 
   3   2  -3       20.68       17.75      1.02 o 
   4   2  -3      145.34      147.32      4.97 o 
   5   2  -3      161.29      159.60      3.98 o 
   6   2  -3      103.08      100.52      2.73 o 
   7   2  -3       19.15       18.75      0.94 o 
   8   2  -3       25.78       26.63      1.77 o 
   9   2  -3       45.48       44.27      3.38 o 
  10   2  -3       62.35       81.47      6.29 o 
  11   2  -3      127.69      150.98      5.70 o 
  12   2  -3      213.05      239.43      8.41 o 
  13   2  -3       16.70       18.11      2.34 o 
  14   2  -3        4.32        4.20      0.89 o 
  15   2  -3       53.74       56.43      4.85 o 
  16   2  -3       31.70       31.18      4.88 o 
  17   2  -3       10.08       12.67      3.59 o 
  18   2  -3        2.97        2.28      1.50 o 
  19   2  -3        1.78        2.00      1.03 o 
  20   2  -3        0.87       -1.57      1.57 o 
  21   2  -3        0.42        0.80      1.15 o 
   1   3  -3       22.65       25.54      1.02 o 
   2   3  -3      298.57      311.75      5.18 o 
   3   3  -3       61.49       74.24      2.35 o 
   4   3  -3        3.34        2.86      0.53 o 
   5   3  -3       10.44        7.60      0.63 o 
   6   3  -3        8.40        7.46      0.61 o 
   7   3  -3      119.09      127.70      5.18 o 
   8   3  -3       46.12       50.88      2.26 o 
   9   3  -3      106.42      120.79      4.90 o 
  10   3  -3       44.31       47.54      2.95 o 
  11   3  -3      147.62      158.50      4.57 o 
  12   3  -3       42.03       45.31      3.22 o 
  13   3  -3       45.94       46.68      3.03 o 
  14   3  -3       16.93       13.88      1.64 o 
  15   3  -3       22.21       24.84      4.55 o 
  16   3  -3       10.87       13.15      3.56 o 
  17   3  -3        0.75        0.87      0.44 o 
  18   3  -3        1.24        2.67      1.56 o 
  19   3  -3        0.30        1.34      1.86 o 
  20   3  -3        0.59       -0.01      1.54 o 
   1   4  -3       39.26       42.91      1.21 o 
   2   4  -3       52.50       55.23      1.21 o 
   3   4  -3       89.18       95.41      2.75 o 
   4   4  -3        1.21        0.66      0.36 o 
   5   4  -3       75.89       71.59      2.94 o 
   6   4  -3        1.67        0.09      0.61 o 
   7   4  -3      159.40      181.57      6.25 o 
   8   4  -3       11.19       12.61      1.47 o 
   9   4  -3       94.55      103.76      3.63 o 
  10   4  -3        7.02        7.86      1.25 o 
  11   4  -3       33.26       37.36      2.59 o 
  12   4  -3       17.50       14.63      2.57 o 
  13   4  -3       10.15        9.35      1.76 o 
  14   4  -3        0.83        0.24      0.92 o 
  15   4  -3        4.72        5.22      1.54 o 
  16   4  -3        7.06        7.23      1.97 o 
  17   4  -3        0.21        0.87      0.50 o 
  18   4  -3        0.53        2.07      1.50 o 
  19   4  -3        1.68        2.70      1.89 o 
  20   4  -3        1.64        2.27      1.41 o 
   1   5  -3       95.89       98.47      2.61 o 
   2   5  -3       17.28       17.75      0.80 o 
   3   5  -3       42.80       45.88      1.54 o 
   4   5  -3       40.90       39.54      2.15 o 
   5   5  -3      178.02      202.75      6.22 o 
   6   5  -3        4.81        5.00      1.29 o 
   7   5  -3       25.64       21.98      2.13 o 
   8   5  -3       24.60       23.63      2.83 o 
   9   5  -3        3.90        3.01      0.67 o 
  10   5  -3       32.88       31.55      2.25 o 
  11   5  -3       33.05       36.23      4.25 o 
  12   5  -3        0.63        0.64      0.44 o 
  13   5  -3       18.86       21.13      2.15 o 
  14   5  -3       12.54       10.71      2.74 o 
  15   5  -3        7.08        6.31      1.73 o 
  16   5  -3        5.81        6.47      2.38 o 
  17   5  -3        2.09        2.64      0.93 o 
  18   5  -3        0.25        0.05      0.91 o 
  19   5  -3        1.67        1.08      0.78 o 
   1   6  -3       12.45       11.74      1.28 o 
   2   6  -3       84.30       83.66      3.86 o 
   3   6  -3       26.71       30.79      3.23 o 
   4   6  -3       60.45       66.36      3.57 o 
   5   6  -3       17.75       13.62      2.05 o 
   6   6  -3        2.50        1.62      0.77 o 
   7   6  -3        6.92        6.28      1.10 o 
   8   6  -3       51.96       52.84      4.68 o 
   9   6  -3        8.81        9.46      1.36 o 
  10   6  -3        9.54        6.96      1.42 o 
  11   6  -3        5.48        3.64      0.93 o 
  12   6  -3       17.15       16.69      1.59 o 
  13   6  -3        5.41        5.00      1.64 o 
  14   6  -3        7.12        7.79      1.30 o 
  15   6  -3        1.44        1.80      0.97 o 
  16   6  -3        0.96        1.01      0.85 o 
  17   6  -3        4.00        3.15      1.46 o 
   1   7  -3       24.22       23.36      4.05 o 
   2   7  -3       25.56       21.04      5.31 o 
   3   7  -3        8.19        5.25      1.71 o 
   4   7  -3        2.07        1.76      0.92 o 
   5   7  -3       26.99       24.33      4.55 o 
   6   7  -3        2.38        1.53      0.55 o 
   7   7  -3        0.30        0.92      0.86 o 
   8   7  -3        1.66        1.65      0.81 o 
   9   7  -3        4.67        5.94      1.42 o 
  10   7  -3        0.60        1.20      0.48 o 
  11   7  -3        2.26        1.38      0.78 o 
  12   7  -3        0.28        1.10      0.95 o 
  13   7  -3        0.99        0.41      0.79 o 
  14   7  -3        0.13        2.50      3.13 o 
  15   7  -3        2.05        2.34      1.17 o 
   1   8  -3        7.22        5.66      1.99 o 
   2   8  -3       29.75       28.30      6.00 o 
   3   8  -3       24.30       31.28      6.77 o 
   4   8  -3        3.00        3.00      1.46 o 
   5   8  -3       14.64       18.35      3.07 o 
   6   8  -3        2.10        1.47      0.70 o 
   7   8  -3        3.46        3.35      1.44 o 
   8   8  -3        3.27        3.71      1.09 o 
   9   8  -3        2.15        2.52      1.62 o 
  10   8  -3        1.55        1.93      0.93 o 
  11   8  -3        2.12        1.25      1.24 o 
  12   8  -3        5.40        4.24      2.25 o 
  13   8  -3        2.81        1.23      1.46 o 
   1   9  -3        1.61        1.45      1.39 o 
   2   9  -3        2.42        1.30      1.16 o 
   3   9  -3        0.12        1.80      1.08 o 
   4   9  -3        0.41        0.55      0.91 o 
   5   9  -3        0.03        0.37      1.15 o 
   6   9  -3        2.16        2.00      1.34 o 
   7   9  -3        0.67        0.67      0.60 o 
   8   9  -3        1.30        1.36      0.98 o 
   9   9  -3        2.17        1.23      0.93 o 
   1  10  -3        1.66        1.75      0.93 o 
   0   0  -2      255.93      234.39      4.02 o 
   2   0  -2     1075.49     1001.66     11.17 o 
   4   0  -2      176.79      178.30      3.63 o 
   6   0  -2     1020.09     1152.24     34.23 o 
   8   0  -2      261.55      289.23     10.39 o 
  10   0  -2      153.13      178.78      7.60 o 
  12   0  -2        8.16        6.05      1.25 o 
  14   0  -2       13.18       12.15      0.71 o 
  16   0  -2       19.39       15.66      4.83 o 
  18   0  -2        8.72        9.56      2.20 o 
  20   0  -2       15.53       15.72      6.60 o 
  22   0  -2        2.82        3.77      1.69 o 
   0   1  -2      263.73      220.28      2.84 o 
   1   1  -2      149.39      130.66      1.24 o 
   2   1  -2      196.21      202.90      2.10 o 
   3   1  -2      720.91      674.95      6.78 o 
   4   1  -2      102.55       97.59      1.23 o 
   5   1  -2      439.77      415.76      5.73 o 
   6   1  -2      729.63      774.85     13.87 o 
   7   1  -2      864.95      843.99     21.64 o 
   8   1  -2      113.28       92.43      2.18 o 
   9   1  -2      779.95      845.62     49.25 o 
  10   1  -2      265.81      279.93      8.27 o 
  11   1  -2       35.90       34.46      1.19 o 
  12   1  -2        1.56        1.13      0.45 o 
  13   1  -2        3.69        2.39      0.56 o 
  14   1  -2       10.74        9.89      1.17 o 
  15   1  -2       46.28       42.08      1.73 o 
  16   1  -2       16.43       14.79      2.26 o 
  17   1  -2       28.50       32.05      2.58 o 
  18   1  -2        1.74        2.37      1.23 o 
  19   1  -2        2.00        1.81      0.81 o 
  20   1  -2        3.62        3.62      1.14 o 
  21   1  -2        6.19        5.75      1.81 o 
  22   1  -2        1.88        2.49      1.10 o 
  23   1  -2        0.89        0.71      0.99 o 
   0   2  -2      284.10      279.17      5.48 o 
   1   2  -2      177.19      160.10      1.67 o 
   2   2  -2       49.79       46.76      0.74 o 
   3   2  -2      215.67      207.79      3.03 o 
   4   2  -2        3.19        2.65      0.22 o 
   5   2  -2      149.37      166.34      3.11 o 
   6   2  -2       61.97       55.30      1.23 o 
   7   2  -2       51.42       51.31      2.08 o 
   8   2  -2      513.67      553.03     12.68 o 
   9   2  -2       98.47       91.01      2.66 o 
  10   2  -2       33.98       30.73      1.57 o 
  11   2  -2       63.63       58.70      2.77 o 
  12   2  -2       51.72       58.25      2.62 o 
  13   2  -2      155.02      184.74      7.03 o 
  14   2  -2        5.59        4.38      1.14 o 
  15   2  -2        9.40        8.11      2.19 o 
  16   2  -2       62.32       65.02      5.00 o 
  17   2  -2       48.60       58.36      7.85 o 
  18   2  -2        2.21        1.98      0.83 o 
  19   2  -2        2.02        1.82      1.11 o 
  20   2  -2       15.79       15.26      4.08 o 
  21   2  -2        1.99        2.89      1.05 o 
  22   2  -2        0.60        0.85      0.77 o 
   0   3  -2      361.82      355.53      7.81 o 
   1   3  -2      224.02      210.17      3.26 o 
   2   3  -2      106.90      100.76      2.25 o 
   3   3  -2       63.32       65.25      1.23 o 
   4   3  -2      203.96      196.87      3.11 o 
   5   3  -2      174.49      189.74      4.79 o 
   6   3  -2       86.88       88.83      3.89 o 
   7   3  -2        6.50        7.06      0.99 o 
   8   3  -2       26.73       28.29      1.69 o 
   9   3  -2        6.12        6.85      0.86 o 
  10   3  -2      116.39      117.42      4.46 o 
  11   3  -2       70.41       65.53      2.71 o 
  12   3  -2       97.93       97.49      5.20 o 
  13   3  -2       75.35       77.27      2.94 o 
  14   3  -2       27.67       28.19      1.97 o 
  15   3  -2       32.15       32.83      3.24 o 
  16   3  -2        5.42        5.11      1.00 o 
  17   3  -2       31.11       29.55      3.19 o 
  18   3  -2        1.90        1.01      0.65 o 
  19   3  -2        4.73        3.72      1.28 o 
  20   3  -2        9.45        9.09      2.34 o 
  21   3  -2        0.48       -0.22      1.16 o 
  22   3  -2        0.28       -0.07      0.75 o 
   0   4  -2      285.85      262.41      6.04 o 
   1   4  -2      351.30      363.09      8.43 o 
   2   4  -2       30.19       28.38      1.16 o 
   3   4  -2      162.09      161.10      4.46 o 
   4   4  -2       79.18       80.04      1.96 o 
   5   4  -2       92.81      106.96      2.43 o 
   6   4  -2        4.34        6.28      1.23 o 
   7   4  -2       23.30       25.62      1.51 o 
   8   4  -2       68.65       75.04      3.10 o 
   9   4  -2       89.00       88.01      3.70 o 
  10   4  -2       16.68       14.35      2.42 o 
  11   4  -2      126.60      141.25      4.13 o 
  12   4  -2        6.45        4.89      0.94 o 
  13   4  -2       19.73       21.68      2.26 o 
  14   4  -2        5.75        6.79      1.36 o 
  15   4  -2       31.92       34.28      2.33 o 
  16   4  -2       22.40       24.70      2.83 o 
  17   4  -2        7.68        6.03      1.78 o 
  18   4  -2        3.80        2.96      2.22 o 
  19   4  -2        3.70        2.89      2.13 o 
  20   4  -2        6.61        4.59      1.38 o 
  21   4  -2        1.80        0.96      0.99 o 
   0   5  -2       16.62       18.81      0.50 o 
   1   5  -2       47.44       45.21      1.29 o 
   2   5  -2        2.66        2.15      0.49 o 
   3   5  -2       83.62       84.81      2.68 o 
   4   5  -2       78.22       80.82      2.02 o 
   5   5  -2       72.22       71.97      2.85 o 
   6   5  -2       47.83       54.18      2.32 o 
   7   5  -2       52.09       49.83      2.24 o 
   8   5  -2       37.52       45.01      2.39 o 
   9   5  -2      123.48      133.26      4.33 o 
  10   5  -2        3.68        3.53      0.87 o 
  11   5  -2        3.39        3.70      0.67 o 
  12   5  -2       26.07       26.22      1.82 o 
  13   5  -2       39.61       42.30      2.60 o 
  14   5  -2        1.76        1.63      0.73 o 
  15   5  -2       26.85       30.60      3.07 o 
  16   5  -2        3.78        3.78      1.18 o 
  17   5  -2       16.18       19.48      1.78 o 
  18   5  -2        5.16        5.07      1.73 o 
  19   5  -2        6.94        3.48      4.38 o 
  20   5  -2        2.39        2.86      1.24 o 
   0   6  -2       42.17       41.36      1.77 o 
   1   6  -2       29.15       30.65      2.12 o 
   2   6  -2       64.71       59.54      2.30 o 
   3   6  -2       26.61       22.66      0.97 o 
   4   6  -2       10.09        9.74      0.80 o 
   5   6  -2       35.93       39.97      1.70 o 
   6   6  -2      131.61      135.10      3.98 o 
   7   6  -2       33.13       29.76      2.16 o 
   8   6  -2       42.57       48.34      2.41 o 
   9   6  -2        9.61       10.49      1.06 o 
  10   6  -2       79.26       87.62      4.30 o 
  11   6  -2        2.83        2.44      0.73 o 
  12   6  -2        1.94        1.64      0.69 o 
  13   6  -2        2.86        2.79      1.24 o 
  14   6  -2        2.42        3.52      1.35 o 
  15   6  -2        1.68        1.61      0.75 o 
  16   6  -2        2.11        1.31      0.70 o 
  17   6  -2        3.92        2.99      1.97 o 
  18   6  -2        0.27        1.27      1.98 o 
  19   6  -2        2.22        2.38      1.21 o 
   0   7  -2      122.19      141.61     10.44 o 
   1   7  -2        6.78        6.29      1.07 o 
   2   7  -2       53.11       53.78      2.67 o 
   3   7  -2       89.06       92.42      4.13 o 
   4   7  -2        8.43        9.45      1.27 o 
   5   7  -2       15.02       13.26      1.18 o 
   6   7  -2       62.69       66.15      2.88 o 
   7   7  -2       58.96       58.44      3.24 o 
   8   7  -2       11.53       14.61      1.00 o 
   9   7  -2       19.28       20.11      1.16 o 
  10   7  -2        4.33        2.40      0.49 o 
  11   7  -2        3.10        2.48      0.55 o 
  12   7  -2        0.14        0.10      0.36 o 
  13   7  -2        4.89        3.48      0.77 o 
  14   7  -2        0.69        0.75      0.40 o 
  15   7  -2        1.01        1.69      0.43 o 
  16   7  -2        1.10        1.39      0.45 o 
  17   7  -2        0.25        1.19      0.50 o 
   0   8  -2       24.17       20.98      7.23 o 
   1   8  -2       22.68       18.76      3.96 o 
   2   8  -2        4.67        3.75      1.36 o 
   3   8  -2        2.68        1.92      1.29 o 
   4   8  -2        2.50        3.60      1.20 o 
   5   8  -2       12.62       10.34      3.37 o 
   6   8  -2       10.58       11.21      2.90 o 
   7   8  -2       17.94       16.64      2.66 o 
   8   8  -2       12.78       16.75      3.45 o 
   9   8  -2       12.41       10.56      2.68 o 
  10   8  -2        9.61        7.35      1.87 o 
  11   8  -2        1.70        1.54      0.58 o 
  12   8  -2        4.27        4.74      1.86 o 
  13   8  -2        2.46        3.19      1.43 o 
  14   8  -2        0.39        0.29      0.67 o 
  15   8  -2        2.23        2.72      1.04 o 
   0   9  -2       18.87       18.16      7.76 o 
   1   9  -2        2.06        2.60      1.41 o 
   2   9  -2        0.92        0.85      0.61 o 
   3   9  -2        1.71        1.29      0.83 o 
   4   9  -2        2.94        1.70      0.86 o 
   5   9  -2        0.12       -0.02      0.93 o 
   6   9  -2        7.70        6.73      1.75 o 
   7   9  -2        2.06        1.82      0.83 o 
   8   9  -2        3.86        4.65      1.28 o 
   9   9  -2        1.95        1.79      1.14 o 
  10   9  -2       13.32        9.42      3.08 o 
  11   9  -2        7.08       10.35      4.55 o 
  12   9  -2        1.47        2.75      1.97 o 
   0  10  -2        5.91        6.57      4.30 o 
   1  10  -2        7.99        6.32      2.46 o 
   2  10  -2        1.88        2.35      1.04 o 
   3  10  -2        0.54        0.45      0.84 o 
   4  10  -2        1.84        3.65      1.21 o 
   5  10  -2        3.06        1.57      1.40 o 
   6  10  -2        0.45        1.13      0.76 o 
   7  10  -2        1.16        0.76      0.88 o 
   6   0  -1      592.67      555.77     13.89 o 
   8   0  -1      530.16      536.93      9.31 o 
  10   0  -1       92.99      109.94      4.00 o 
  12   0  -1       43.73       44.29      1.70 o 
  14   0  -1       96.53       94.89      7.54 o 
  16   0  -1        4.10        4.77      1.26 o 
  18   0  -1       34.90       34.51      8.28 o 
  20   0  -1       12.75       11.42      4.18 o 
  22   0  -1       14.84       16.30      5.17 o 
   1   1  -1      148.09      138.96      1.62 o 
   2   1  -1      794.09      718.10     10.03 o 
   3   1  -1     3545.50     3630.51    191.92 o 
   4   1  -1      957.80      881.50      6.95 o 
   5   1  -1     4333.04     5205.80    153.19 o 
   6   1  -1      213.44      168.64      1.65 o 
   7   1  -1      267.43      230.85      3.23 o 
   8   1  -1      960.54      994.44     15.06 o 
   9   1  -1      109.61      105.09      2.64 o 
  10   1  -1       53.73       51.73      0.85 o 
  11   1  -1       86.79       91.00      3.77 o 
  12   1  -1       20.26       19.40      0.79 o 
  13   1  -1       99.39       98.81      3.83 o 
  14   1  -1       28.47       29.77      1.31 o 
  15   1  -1        0.39        0.97      0.57 o 
  16   1  -1        0.30        0.40      0.26 o 
  17   1  -1       12.73       13.64      2.40 o 
  18   1  -1        5.86        5.58      2.64 o 
  19   1  -1        5.34        7.03      1.92 o 
  20   1  -1        5.42        5.72      1.26 o 
  21   1  -1       12.55       10.98      2.45 o 
  22   1  -1        0.47        0.24      0.55 o 
  23   1  -1        1.80        2.39      1.19 o 
   1   2  -1      512.35      433.27      3.77 o 
   2   2  -1      382.68      318.54      4.11 o 
   3   2  -1      174.65      164.22      1.39 o 
   4   2  -1      193.08      189.80      2.47 o 
   5   2  -1      250.77      228.48      2.88 o 
   6   2  -1       38.84       25.89      0.66 o 
   7   2  -1      197.93      209.54      3.42 o 
   8   2  -1       13.62       12.58      0.65 o 
   9   2  -1       10.75        8.61      0.71 o 
  10   2  -1       25.89       25.91      0.99 o 
  11   2  -1      120.36      119.05      2.71 o 
  12   2  -1       41.04       39.60      1.03 o 
  13   2  -1       15.41       13.12      1.05 o 
  14   2  -1       15.47       13.19      1.43 o 
  15   2  -1       78.37       89.09      3.34 o 
  16   2  -1       12.17       11.75      1.39 o 
  17   2  -1       65.22       80.15      5.72 o 
  18   2  -1       30.35       37.14      1.62 o 
  19   2  -1        5.26        5.30      1.33 o 
  20   2  -1       30.63       35.99      5.64 o 
  21   2  -1       15.83       15.06      4.13 o 
  22   2  -1        3.53        4.06      1.38 o 
  23   2  -1        1.98        2.31      1.11 o 
   1   3  -1       71.01       76.61      0.79 o 
   2   3  -1      104.09       89.26      1.06 o 
   3   3  -1      886.62      848.02      8.13 o 
   4   3  -1      167.36      165.00      1.82 o 
   5   3  -1      183.60      176.76      2.20 o 
   6   3  -1       46.59       40.89      0.89 o 
   7   3  -1      145.09      163.97      3.07 o 
   8   3  -1      463.03      467.69      7.99 o 
   9   3  -1       42.09       43.45      1.28 o 
  10   3  -1        7.12        5.89      0.53 o 
  11   3  -1        9.24        7.61      0.68 o 
  12   3  -1       82.43       83.73      2.97 o 
  13   3  -1       57.07       53.95      3.17 o 
  14   3  -1       59.16       64.00      3.02 o 
  15   3  -1       27.70       28.55      3.31 o 
  16   3  -1       42.67       47.80      2.88 o 
  17   3  -1       12.57       11.17      1.93 o 
  18   3  -1        2.18        4.00      0.91 o 
  19   3  -1        4.58        5.80      1.61 o 
  20   3  -1        0.75        0.96      0.86 o 
  21   3  -1       15.02       12.84      3.69 o 
  22   3  -1        2.95        3.69      1.29 o 
   1   4  -1      319.63      345.51      3.92 o 
   2   4  -1       79.42       87.48      1.38 o 
   3   4  -1       73.64       86.94      1.30 o 
   4   4  -1      154.16      163.98      2.92 o 
   5   4  -1      696.06      739.10     11.10 o 
   6   4  -1       14.12       12.80      0.67 o 
   7   4  -1      178.15      178.15      3.86 o 
   8   4  -1      167.67      173.44      3.73 o 
   9   4  -1       31.37       29.42      2.39 o 
  10   4  -1       30.25       28.43      1.99 o 
  11   4  -1        0.63        0.56      0.23 o 
  12   4  -1      104.47      109.56      4.43 o 
  13   4  -1       38.79       34.84      1.93 o 
  14   4  -1       11.53       10.74      2.46 o 
  15   4  -1       39.29       43.16      3.43 o 
  16   4  -1        0.13        0.98      0.70 o 
  17   4  -1        9.64        9.89      2.39 o 
  18   4  -1       13.88       13.66      3.26 o 
  19   4  -1       14.43       14.11      3.48 o 
  20   4  -1        5.31        5.94      1.08 o 
  21   4  -1        1.18        1.44      0.49 o 
  22   4  -1        6.65        4.65      1.69 o 
   1   5  -1       63.73       66.04      1.05 o 
   2   5  -1       24.00       19.90      0.50 o 
   3   5  -1        9.87       10.66      0.47 o 
   4   5  -1       94.29      109.81      1.95 o 
   5   5  -1       41.69       41.00      0.99 o 
   6   5  -1       10.70        9.25      1.21 o 
   7   5  -1       22.04       22.20      1.18 o 
   8   5  -1       80.60       93.69      3.29 o 
   9   5  -1        7.64        8.77      1.09 o 
  10   5  -1        0.97        1.38      0.73 o 
  11   5  -1       43.42       45.51      2.23 o 
  12   5  -1        9.41       11.74      1.31 o 
  13   5  -1       34.81       37.38      1.78 o 
  14   5  -1       27.03       29.34      1.87 o 
  15   5  -1       36.89       39.84      1.82 o 
  16   5  -1        8.12        8.79      1.83 o 
  17   5  -1       47.13       64.42      6.09 o 
  18   5  -1        6.78        8.14      1.19 o 
  19   5  -1        1.63        1.02      0.56 o 
  20   5  -1        6.94        5.71      1.52 o 
  21   5  -1        1.53        0.57      0.58 o 
   1   6  -1       77.95       74.25      2.15 o 
   2   6  -1       16.43       17.22      0.75 o 
   3   6  -1       21.24       18.80      0.86 o 
   4   6  -1      112.99      118.20      3.63 o 
   5   6  -1      104.26       99.42      3.13 o 
   6   6  -1       11.16       10.87      1.06 o 
   7   6  -1       13.12       14.40      1.13 o 
   8   6  -1      151.41      167.86      4.25 o 
   9   6  -1        5.33        4.69      0.66 o 
  10   6  -1       29.06       28.01      1.54 o 
  11   6  -1       15.44       14.73      1.20 o 
  12   6  -1       43.77       45.19      2.35 o 
  13   6  -1       21.52       24.09      1.29 o 
  14   6  -1        9.78        7.51      2.16 o 
  15   6  -1        6.70        5.34      1.36 o 
  16   6  -1        8.42        7.42      1.57 o 
  17   6  -1        5.47        4.73      0.98 o 
  18   6  -1        3.65        3.90      0.76 o 
  19   6  -1        0.50        0.39      1.21 o 
   1   7  -1       47.67       43.09      1.55 o 
   2   7  -1      269.55      277.60      5.72 o 
   3   7  -1       15.86       16.02      1.09 o 
   4   7  -1      134.16      152.65      5.65 o 
   5   7  -1      132.42      138.37      5.22 o 
   6   7  -1        5.54        4.17      0.80 o 
   7   7  -1       41.31       42.54      2.01 o 
   8   7  -1       24.10       20.44      1.60 o 
   9   7  -1       16.61       15.37      1.68 o 
  10   7  -1        3.92        2.52      0.68 o 
  11   7  -1        6.14        5.24      1.04 o 
  12   7  -1       15.87       17.28      1.92 o 
  13   7  -1        7.45        8.20      1.58 o 
  14   7  -1        0.14        0.70      0.46 o 
  15   7  -1        1.58        1.68      0.45 o 
  16   7  -1        0.25        0.46      0.87 o 
  17   7  -1        0.95        0.91      0.49 o 
  18   7  -1        2.07        1.80      0.83 o 
   1   8  -1       13.91       14.16      2.36 o 
   2   8  -1       37.01       42.33      3.56 o 
   3   8  -1        6.04        5.35      0.83 o 
   4   8  -1       26.90       29.82      1.97 o 
   5   8  -1       50.34       53.40      1.54 o 
   6   8  -1       16.44       16.53      1.34 o 
   7   8  -1       35.82       39.96      3.28 o 
   8   8  -1        7.67        6.48      1.31 o 
   9   8  -1        7.47        6.38      1.17 o 
  10   8  -1        8.86        8.73      1.38 o 
  11   8  -1       19.32       20.75      2.28 o 
  12   8  -1        4.00        2.85      0.90 o 
  13   8  -1        2.96        1.26      0.89 o 
  14   8  -1        1.44        1.02      0.55 o 
  15   8  -1        1.63        1.13      0.51 o 
  16   8  -1        3.13        2.66      1.56 o 
   1   9  -1        0.82        2.11      0.99 o 
   2   9  -1       20.44       22.01      2.82 o 
   3   9  -1        0.50        0.78      0.55 o 
   4   9  -1        6.57        6.83      2.03 o 
   5   9  -1        1.26        1.90      1.23 o 
   6   9  -1        9.98        8.59      2.65 o 
   7   9  -1        1.37        0.31      1.18 o 
   8   9  -1        8.84        6.19      1.35 o 
   9   9  -1        8.17       10.01      1.41 o 
  10   9  -1        0.16        0.43      0.53 o 
  11   9  -1        5.93        5.50      1.91 o 
  12   9  -1        6.52        5.19      2.05 o 
  13   9  -1        1.07        1.89      1.04 o 
   1  10  -1        0.39        0.48      0.81 o 
   2  10  -1        0.55        1.72      0.94 o 
   3  10  -1        2.00        1.57      0.96 o 
   4  10  -1        3.98        4.95      1.54 o 
   5  10  -1        0.57        1.56      1.30 o 
   6  10  -1        6.43       10.23      1.76 o 
   7  10  -1        0.22        1.70      0.90 o 
   8  10  -1        3.08        2.06      0.96 o 
   9  10  -1        1.97        1.99      1.31 o 
   6   0   0      397.42      313.59      3.56 o 
   8   0   0      287.56      241.16      3.69 o 
  10   0   0      375.28      378.06     12.78 o 
  12   0   0      162.92      186.50      5.79 o 
  14   0   0        0.07        0.53      0.68 o 
  16   0   0       15.45       16.95      2.91 o 
  18   0   0       30.78       32.88      2.76 o 
  20   0   0        4.88        2.13      1.22 o 
  22   0   0        0.38        0.22      0.76 o 
  24   0   0        8.98        7.22      3.35 o 
   1   1   0      333.18      269.52     15.58 o 
   2   1   0        3.49        3.76      0.21 o 
   5   1   0      105.61       97.78      2.23 o 
   6   1   0       44.11       37.90      1.04 o 
   7   1   0       38.34       54.62      1.08 o 
   8   1   0       31.10       24.19      0.80 o 
   9   1   0       48.88       45.14      0.91 o 
  10   1   0       78.27       83.40      1.46 o 
  11   1   0       13.46       14.25      0.61 o 
  12   1   0      137.47      161.95      3.06 o 
  13   1   0        0.74        0.67      0.27 o 
  14   1   0       11.61       12.77      1.60 o 
  15   1   0       97.06      111.56      4.30 o 
  16   1   0        7.83        8.43      1.04 o 
  17   1   0       26.76       24.06      1.67 o 
  18   1   0        5.92        5.96      0.99 o 
  19   1   0       26.61       33.19      2.33 o 
  20   1   0        0.83        0.68      0.76 o 
  21   1   0        3.13        2.50      0.75 o 
  22   1   0       13.05       14.37      1.76 o 
  23   1   0       19.66       18.75      4.59 o 
   1   2   0       63.28       54.92      0.57 o 
   2   2   0       85.70       71.20      0.98 o 
   3   2   0      633.80      555.79      3.76 o 
   4   2   0      163.65      150.36      1.84 o 
   5   2   0       41.85       33.56      0.43 o 
   6   2   0      214.87      214.45      2.16 o 
   7   2   0        7.57        7.60      0.66 o 
   8   2   0        3.61        4.58      0.59 o 
   9   2   0        0.56        1.03      0.30 o 
  10   2   0        1.66        0.73      0.24 o 
  11   2   0       17.39       18.52      0.76 o 
  12   2   0       10.36        9.55      0.82 o 
  13   2   0      243.91      261.54      7.24 o 
  14   2   0        1.10        0.65      0.29 o 
  15   2   0       45.70       51.83      1.44 o 
  16   2   0        4.06        4.27      0.68 o 
  17   2   0        4.29        4.32      0.94 o 
  18   2   0        3.77        3.23      1.03 o 
  19   2   0       74.06       98.14      5.77 o 
  20   2   0        1.59        1.89      0.54 o 
  21   2   0        0.16        1.09      0.60 o 
  22   2   0       24.59       30.15      1.41 o 
  23   2   0        5.07        4.55      1.50 o 
   0   3   0     1834.61     1784.70     24.61 o 
   1   3   0      597.09      563.20      4.50 o 
   2   3   0       28.54       31.67      0.53 o 
   3   3   0       78.14       81.68      0.80 o 
   4   3   0      439.36      413.31      4.69 o 
   5   3   0       84.81       72.87      0.84 o 
   6   3   0       65.26       54.41      0.86 o 
   7   3   0      462.76      499.63      5.92 o 
   8   3   0      147.22      158.34      2.05 o 
   9   3   0      339.54      337.34      5.34 o 
  10   3   0      413.98      439.11     13.66 o 
  11   3   0       59.02       61.27      2.09 o 
  12   3   0        1.33        2.22      0.50 o 
  13   3   0        5.11        3.75      0.60 o 
  14   3   0        4.91        5.50      0.88 o 
  15   3   0        1.47        1.91      0.55 o 
  16   3   0        1.61        1.59      0.43 o 
  17   3   0       61.65       71.58      3.19 o 
  18   3   0       21.18       21.47      2.23 o 
  19   3   0        6.07        5.12      1.03 o 
  20   3   0        0.39       -0.20      0.63 o 
  21   3   0        2.13        1.83      0.88 o 
  22   3   0        0.27        0.90      0.37 o 
  23   3   0        1.56        1.77      0.67 o 
   0   4   0        6.97        6.43      0.32 o 
   1   4   0       97.31       87.72      0.99 o 
   2   4   0        5.81        6.80      0.44 o 
   3   4   0      568.02      612.22      5.96 o 
   4   4   0       27.36       26.76      0.46 o 
   5   4   0      103.68      122.95      1.51 o 
   6   4   0        7.90        7.88      0.67 o 
   7   4   0      233.19      234.02      3.47 o 
   8   4   0       66.98       71.86      1.32 o 
   9   4   0      119.14      118.42      1.94 o 
  10   4   0      166.02      178.50      3.28 o 
  11   4   0       50.90       57.91      1.98 o 
  12   4   0       29.01       34.06      1.38 o 
  13   4   0       46.45       51.16      1.49 o 
  14   4   0       52.97       55.39      2.54 o 
  15   4   0        0.32        0.41      0.41 o 
  16   4   0       13.60       15.27      1.34 o 
  17   4   0       22.81       26.98      0.98 o 
  18   4   0        0.31        0.96      0.48 o 
  19   4   0        0.01        0.56      0.65 o 
  20   4   0        6.86        5.69      1.05 o 
  21   4   0       12.62       11.95      1.59 o 
  22   4   0        2.07        2.39      0.79 o 
   0   5   0      102.46       93.59      1.97 o 
   1   5   0      142.97      149.00     11.12 o 
   2   5   0       13.77       15.34      0.42 o 
   3   5   0       45.81       35.73      0.69 o 
   4   5   0       30.10       22.85      0.68 o 
   5   5   0       61.45       71.80      1.26 o 
   6   5   0       43.23       44.79      1.02 o 
   7   5   0       11.90       11.44      0.53 o 
   8   5   0       12.04       11.42      0.71 o 
   9   5   0        0.38        0.41      0.24 o 
  10   5   0      143.06      169.05      5.18 o 
  11   5   0        6.98        6.83      0.89 o 
  12   5   0        1.50        1.65      0.48 o 
  13   5   0      134.31      148.96      5.63 o 
  14   5   0        4.13        4.01      0.67 o 
  15   5   0        6.29        7.32      0.85 o 
  16   5   0        0.00        0.24      0.41 o 
  17   5   0        8.29        8.58      1.21 o 
  18   5   0       16.93       20.85      1.05 o 
  19   5   0       12.35       13.36      1.64 o 
  20   5   0        3.35        4.83      1.06 o 
  21   5   0        5.96        4.59      1.42 o 
   0   6   0       17.71       23.45      2.60 o 
   1   6   0      176.23      174.35      2.73 o 
   2   6   0        2.09        2.97      0.33 o 
   3   6   0        4.99        6.87      0.50 o 
   4   6   0       73.05       73.68      1.88 o 
   5   6   0        2.08        1.50      0.25 o 
   6   6   0        1.17        1.60      0.37 o 
   7   6   0       12.50       13.47      0.67 o 
   8   6   0       36.56       40.83      1.40 o 
   9   6   0      136.12      152.21      3.43 o 
  10   6   0       76.37       73.45      2.56 o 
  11   6   0        0.98        1.20      0.30 o 
  12   6   0       38.23       38.95      1.73 o 
  13   6   0       26.86       25.54      1.71 o 
  14   6   0       34.13       35.21      2.19 o 
  15   6   0        5.00        4.14      0.75 o 
  16   6   0        0.02        0.48      0.52 o 
  17   6   0        0.78        0.97      0.59 o 
  18   6   0       14.99       16.19      2.51 o 
  19   6   0        4.14        3.68      1.31 o 
  20   6   0        0.21        1.03      0.65 o 
   0   7   0      611.64      640.94     18.79 o 
   1   7   0      158.27      181.19      3.78 o 
   2   7   0       21.54       22.93      1.14 o 
   3   7   0       41.74       42.05      1.12 o 
   4   7   0      152.05      156.24      3.14 o 
   5   7   0        9.80       10.39      0.84 o 
   6   7   0       36.97       34.45      1.70 o 
   7   7   0        1.41        1.39      0.54 o 
   8   7   0        1.55        1.88      0.46 o 
   9   7   0       29.39       26.85      1.58 o 
  10   7   0        0.87        1.11      0.89 o 
  11   7   0       24.66       29.55      1.18 o 
  12   7   0        3.00        1.70      0.54 o 
  13   7   0        2.89        3.64      1.16 o 
  14   7   0        0.12        0.10      0.63 o 
  15   7   0        2.17        1.78      0.85 o 
  16   7   0        9.87        6.36      1.85 o 
  17   7   0        2.47        1.34      0.50 o 
  18   7   0        0.89        1.11      0.73 o 
   0   8   0      122.83      136.12      7.18 o 
   1   8   0        0.42        0.87      0.44 o 
   2   8   0        1.82        1.43      0.47 o 
   3   8   0      148.61      173.43      4.25 o 
   4   8   0       43.08       48.62      2.02 o 
   5   8   0        0.32        0.34      0.22 o 
   6   8   0       13.76       14.19      1.09 o 
   7   8   0       63.46       74.03      1.54 o 
   8   8   0        8.04        8.70      1.10 o 
   9   8   0       22.30       28.40      1.97 o 
  10   8   0        3.08        3.75      0.70 o 
  11   8   0        1.17        1.10      0.46 o 
  12   8   0        3.26        3.32      1.09 o 
  13   8   0        2.77        2.61      0.78 o 
  14   8   0        9.87        7.36      1.88 o 
  15   8   0       14.40       11.39      3.57 o 
  16   8   0        1.56        2.28      1.80 o 
   0   9   0        6.42        5.96      3.29 o 
   1   9   0        0.56        0.20      1.01 o 
   2   9   0        0.25        0.51      0.46 o 
   3   9   0        0.41        1.27      0.79 o 
   4   9   0        0.25        0.93      0.75 o 
   5   9   0        1.87        2.30      0.76 o 
   6   9   0        0.41        0.11      0.74 o 
   7   9   0        4.12        4.32      1.41 o 
   8   9   0        7.59        9.16      2.47 o 
   9   9   0        0.27       11.49      6.31 o 
  10   9   0        0.15        0.27      0.66 o 
  11   9   0        2.97        0.88      0.82 o 
  12   9   0        1.17        1.72      1.06 o 
  13   9   0        1.16        1.38      0.94 o 
   0  10   0        4.64        3.44      2.29 o 
   1  10   0        0.52        0.57      0.77 o 
   2  10   0        0.01        0.40      1.64 o 
   3  10   0        2.20        0.90      1.09 o 
   4  10   0        3.58        4.23      1.97 o 
   5  10   0        1.26        1.74      0.87 o 
   6  10   0        2.43        2.42      1.32 o 
   7  10   0        0.56        0.59      0.76 o 
   8  10   0        9.79        6.31      2.78 o 
   9  10   0        1.12        0.06      1.01 o 
   6   0   1      592.24      570.58      6.97 o 
   8   0   1      529.96      559.75     10.18 o 
  10   0   1       92.99      120.92      4.07 o 
  12   0   1       43.64       44.03      1.88 o 
  14   0   1       96.56      109.17      4.85 o 
  16   0   1        4.10        4.88      1.10 o 
  18   0   1       34.91       37.56      2.70 o 
  20   0   1       12.75       10.60      2.38 o 
  22   0   1       14.85       16.35      3.40 o 
   1   1   1      147.97      139.99      2.90 o 
   2   1   1      794.31      698.64      5.74 o 
   3   1   1     3546.14     3697.27    109.03 o 
   4   1   1      957.71      869.72      9.09 o 
   5   1   1     4333.34     4909.78    144.60 o 
   6   1   1      213.42      167.44      1.67 o 
   7   1   1      267.61      219.58      5.31 o 
   8   1   1      960.75     1002.26     10.64 o 
   9   1   1      109.64      105.33      1.82 o 
  10   1   1       53.71       53.31      1.10 o 
  11   1   1       86.75      102.16      2.13 o 
  12   1   1       20.26       21.96      0.95 o 
  13   1   1       99.29       99.22      3.09 o 
  14   1   1       28.46       28.89      1.29 o 
  15   1   1        0.38        1.01      0.37 o 
  16   1   1        0.30        1.07      0.29 o 
  17   1   1       12.71       15.89      1.19 o 
  18   1   1        5.87        5.19      0.80 o 
  19   1   1        5.35        4.98      0.75 o 
  20   1   1        5.42        3.73      0.65 o 
  21   1   1       12.55       13.71      1.11 o 
  22   1   1        0.47        0.69      0.39 o 
  23   1   1        1.80        2.20      0.60 o 
   1   2   1      512.13      441.73      5.34 o 
   2   2   1      382.60      317.68      3.78 o 
   3   2   1      174.48      163.39      1.79 o 
   4   2   1      193.28      186.32      2.16 o 
   5   2   1      250.72      227.61      2.26 o 
   6   2   1       38.74       28.28      0.59 o 
   7   2   1      197.84      212.05      2.42 o 
   8   2   1       13.64       12.62      0.55 o 
   9   2   1       10.74        8.71      0.58 o 
  10   2   1       25.89       28.19      1.83 o 
  11   2   1      120.36      127.07      2.39 o 
  12   2   1       41.00       38.91      1.24 o 
  13   2   1       15.40       15.38      1.18 o 
  14   2   1       15.46       13.53      1.23 o 
  15   2   1       78.40       90.28      2.58 o 
  16   2   1       12.18       11.22      1.25 o 
  17   2   1       65.21       77.28      2.98 o 
  18   2   1       30.38       32.96      1.76 o 
  19   2   1        5.26        5.83      0.94 o 
  20   2   1       30.63       34.67      2.78 o 
  21   2   1       15.82       15.92      1.22 o 
  22   2   1        3.55        3.34      0.70 o 
  23   2   1        1.98        1.50      0.56 o 
   1   3   1       71.08       77.20      1.32 o 
   2   3   1      104.30       89.70      1.09 o 
   3   3   1      886.79      846.63     12.70 o 
   4   3   1      167.38      163.55      1.96 o 
   5   3   1      183.65      175.43      1.75 o 
   6   3   1       46.56       42.17      0.70 o 
   7   3   1      145.19      166.93      2.20 o 
   8   3   1      463.03      474.69      8.07 o 
   9   3   1       42.03       43.87      1.10 o 
  10   3   1        7.13        6.61      0.73 o 
  11   3   1        9.24        9.96      0.96 o 
  12   3   1       82.46       90.96      3.04 o 
  13   3   1       57.05       59.33      2.37 o 
  14   3   1       59.18       63.92      1.81 o 
  15   3   1       27.68       27.88      1.40 o 
  16   3   1       42.69       46.98      2.02 o 
  17   3   1       12.59       12.58      1.09 o 
  18   3   1        2.18        1.65      0.39 o 
  19   3   1        4.58        3.71      0.66 o 
  20   3   1        0.76        0.39      0.39 o 
  21   3   1       15.04       17.16      1.12 o 
  22   3   1        2.96        2.83      0.75 o 
   1   4   1      319.66      344.19      4.46 o 
   2   4   1       79.49       85.98      1.68 o 
   3   4   1       73.75       84.93      1.43 o 
   4   4   1      154.16      163.75      2.30 o 
   5   4   1      696.14      716.08     13.70 o 
   6   4   1       14.12       14.48      0.49 o 
   7   4   1      178.20      178.68      2.48 o 
   8   4   1      167.67      167.42      2.44 o 
   9   4   1       31.30       30.98      0.77 o 
  10   4   1       30.26       28.14      0.95 o 
  11   4   1        0.63        0.68      0.25 o 
  12   4   1      104.33      111.26      3.24 o 
  13   4   1       38.81       38.25      1.21 o 
  14   4   1       11.53       10.95      0.79 o 
  15   4   1       39.24       45.73      1.95 o 
  16   4   1        0.13        0.63      0.28 o 
  17   4   1        9.63       11.69      2.57 o 
  18   4   1       13.88       15.18      1.43 o 
  19   4   1       14.43       14.79      1.43 o 
  20   4   1        5.31        4.54      0.98 o 
  21   4   1        1.18        0.76      0.45 o 
  22   4   1        6.65        4.54      1.32 o 
   1   5   1       63.69       69.02      1.23 o 
   2   5   1       24.03       20.51      0.59 o 
   3   5   1        9.85       10.77      0.66 o 
   4   5   1       94.22      107.68      1.82 o 
   5   5   1       41.78       40.95      1.09 o 
   6   5   1       10.71        7.28      0.42 o 
   7   5   1       22.05       21.61      0.66 o 
   8   5   1       80.54       91.59      2.50 o 
   9   5   1        7.64        7.30      0.48 o 
  10   5   1        0.97        1.53      0.26 o 
  11   5   1       43.41       45.57      1.32 o 
  12   5   1        9.41        8.73      0.94 o 
  13   5   1       34.79       39.55      1.55 o 
  14   5   1       27.03       27.53      1.50 o 
  15   5   1       36.90       39.87      1.15 o 
  16   5   1        8.13        6.81      1.17 o 
  17   5   1       47.14       57.96      2.52 o 
  18   5   1        6.78        6.22      1.32 o 
  19   5   1        1.63        0.99      0.72 o 
  20   5   1        6.94        4.60      1.53 o 
  21   5   1        1.53        1.41      0.71 o 
   1   6   1       77.96       78.26      2.01 o 
   2   6   1       16.38       17.33      0.75 o 
   3   6   1       21.28       18.86      0.74 o 
   4   6   1      112.96      118.66      3.22 o 
   5   6   1      104.30      103.72      3.35 o 
   6   6   1       11.16       10.62      0.59 o 
   7   6   1       13.14       11.60      0.82 o 
   8   6   1      151.51      158.44      3.26 o 
   9   6   1        5.33        3.85      0.49 o 
  10   6   1       29.06       28.32      1.55 o 
  11   6   1       15.43       12.83      1.31 o 
  12   6   1       43.71       45.45      1.95 o 
  13   6   1       21.54       25.04      2.02 o 
  14   6   1        9.77        6.98      1.66 o 
  15   6   1        6.70        6.95      1.00 o 
  16   6   1        8.41        7.60      1.18 o 
  17   6   1        5.46        2.81      1.11 o 
  18   6   1        3.66        3.79      1.03 o 
  19   6   1        0.50        1.12      0.71 o 
   1   7   1       47.69       49.35      1.58 o 
   2   7   1      269.43      284.39      5.90 o 
   3   7   1       15.85       16.74      1.11 o 
   4   7   1      134.17      148.93      4.54 o 
   5   7   1      132.55      142.79      4.42 o 
   6   7   1        5.53        3.99      0.55 o 
   7   7   1       41.31       43.74      1.78 o 
   8   7   1       24.07       22.49      1.43 o 
   9   7   1       16.61       14.82      1.37 o 
  10   7   1        3.92        2.57      0.78 o 
  11   7   1        6.15        4.73      1.04 o 
  12   7   1       15.87       20.45      2.78 o 
  13   7   1        7.44        9.27      2.42 o 
  14   7   1        0.15        0.67      0.85 o 
  15   7   1        1.58        1.13      0.60 o 
  16   7   1        0.25        1.18      0.55 o 
  17   7   1        0.95        1.20      0.91 o 
  18   7   1        2.07        1.54      1.04 o 
   1   8   1       13.88       14.64      1.26 o 
   2   8   1       37.02       40.73      2.05 o 
   3   8   1        6.03        5.36      0.67 o 
   4   8   1       26.91       28.95      1.89 o 
   5   8   1       50.33       52.37      2.26 o 
   6   8   1       16.43       17.78      1.40 o 
   7   8   1       35.85       39.22      2.65 o 
   8   8   1        7.67        6.90      1.17 o 
   9   8   1        7.47        9.21      1.50 o 
  10   8   1        8.86        8.15      1.45 o 
  11   8   1       19.32       21.73      2.89 o 
  12   8   1        3.99        4.69      1.39 o 
  13   8   1        2.97        2.39      0.83 o 
  14   8   1        1.44        1.61      0.81 o 
  15   8   1        1.63        1.01      0.65 o 
  16   8   1        3.13        1.86      1.21 o 
   1   9   1        0.82        1.00      0.45 o 
   2   9   1       20.43       19.74      1.75 o 
   3   9   1        0.50        0.63      0.32 o 
   4   9   1        6.55        7.69      1.82 o 
   5   9   1        1.26        2.01      0.90 o 
   6   9   1        9.98        8.36      2.29 o 
   7   9   1        1.37        1.85      0.78 o 
   8   9   1        8.85        5.72      2.04 o 
   9   9   1        8.17        7.17      3.01 o 
  10   9   1        0.17        0.53      0.74 o 
  11   9   1        5.93        5.28      1.08 o 
  12   9   1        6.51        6.67      1.39 o 
  13   9   1        1.07        1.94      0.81 o 
   1  10   1        0.39        0.15      1.05 o 
   2  10   1        0.55        0.81      1.18 o 
   3  10   1        1.99        1.41      1.26 o 
   4  10   1        3.99        4.48      1.92 o 
   5  10   1        0.58        1.09      0.75 o 
   6  10   1        6.42        5.46      1.24 o 
   7  10   1        0.22        1.07      0.64 o 
   8  10   1        3.08        1.74      1.07 o 
   9  10   1        1.97        2.97      1.60 o 
   0   0   2      256.29      217.27      3.76 o 
   2   0   2     1075.14      999.71     11.17 o 
   4   0   2      176.51      186.67      3.60 o 
   6   0   2     1019.49     1169.52     27.26 o 
   8   0   2      261.60      283.05      8.47 o 
  10   0   2      152.78      180.31      4.83 o 
  12   0   2        8.19        7.28      1.21 o 
  14   0   2       13.19       16.16      1.90 o 
  16   0   2       19.37       17.61      1.61 o 
  18   0   2        8.72        6.36      1.45 o 
  20   0   2       15.50       14.16      2.88 o 
  22   0   2        2.82        2.13      0.81 o 
   0   1   2      263.57      222.35      2.85 o 
   1   1   2      149.71      128.38      1.29 o 
   2   1   2      196.23      198.44      2.47 o 
   3   1   2      720.74      669.05      7.60 o 
   4   1   2      102.53       94.56      1.29 o 
   5   1   2      439.73      428.97      6.16 o 
   6   1   2      729.63      767.05      9.44 o 
   7   1   2      864.89      848.35     12.37 o 
   8   1   2      113.27       92.16      1.88 o 
   9   1   2      779.98      865.43     14.49 o 
  10   1   2      265.85      282.46      5.96 o 
  11   1   2       35.93       36.24      1.16 o 
  12   1   2        1.57        1.45      0.32 o 
  13   1   2        3.67        4.53      0.54 o 
  14   1   2       10.74        9.06      1.13 o 
  15   1   2       46.29       44.49      1.76 o 
  16   1   2       16.43       15.74      1.54 o 
  17   1   2       28.53       30.67      1.67 o 
  18   1   2        1.73        1.76      0.57 o 
  19   1   2        1.99        1.56      0.42 o 
  20   1   2        3.63        3.20      0.64 o 
  21   1   2        6.19        4.18      0.81 o 
  22   1   2        1.88        2.04      0.63 o 
  23   1   2        0.89        1.02      0.62 o 
   0   2   2      283.94      270.99      4.90 o 
   1   2   2      177.22      162.52      2.17 o 
   2   2   2       49.78       44.98      0.93 o 
   3   2   2      215.85      211.94      3.44 o 
   4   2   2        3.20        2.84      0.42 o 
   5   2   2      149.33      166.26      2.41 o 
   6   2   2       62.03       53.95      1.07 o 
   7   2   2       51.42       49.90      1.18 o 
   8   2   2      513.68      531.13      8.62 o 
   9   2   2       98.42       89.01      1.93 o 
  10   2   2       34.00       31.00      0.87 o 
  11   2   2       63.64       59.56      2.05 o 
  12   2   2       51.72       56.65      1.96 o 
  13   2   2      155.08      181.40      4.63 o 
  14   2   2        5.60        3.78      0.61 o 
  15   2   2        9.40        9.18      1.08 o 
  16   2   2       62.31       66.20      2.80 o 
  17   2   2       48.59       55.02      1.64 o 
  18   2   2        2.22        1.80      0.43 o 
  19   2   2        2.02        1.81      0.44 o 
  20   2   2       15.80       15.47      1.48 o 
  21   2   2        1.99        1.88      0.38 o 
  22   2   2        0.60        0.87      0.47 o 
   0   3   2      362.35      374.64      9.60 o 
   1   3   2      224.13      222.55      3.24 o 
   2   3   2      106.80      103.24      2.05 o 
   3   3   2       63.30       66.86      1.65 o 
   4   3   2      203.96      207.81      2.86 o 
   5   3   2      174.52      194.55      3.18 o 
   6   3   2       86.85       88.09      1.39 o 
   7   3   2        6.50        6.49      0.39 o 
   8   3   2       26.74       25.86      0.78 o 
   9   3   2        6.13        7.20      0.64 o 
  10   3   2      116.38      124.77      3.72 o 
  11   3   2       70.45       66.64      2.16 o 
  12   3   2       97.92      101.57      3.14 o 
  13   3   2       75.35       78.61      2.14 o 
  14   3   2       27.66       27.07      1.41 o 
  15   3   2       32.19       31.64      1.46 o 
  16   3   2        5.43        4.22      0.66 o 
  17   3   2       31.11       31.91      2.17 o 
  18   3   2        1.90        1.88      0.46 o 
  19   3   2        4.74        2.40      0.49 o 
  20   3   2        9.45        9.46      0.78 o 
  21   3   2        0.48        0.82      0.44 o 
  22   3   2        0.28        0.01      0.52 o 
   0   4   2      286.02      274.93      8.14 o 
   1   4   2      351.34      364.81     16.09 o 
   2   4   2       30.22       26.52      0.85 o 
   3   4   2      162.02      163.46      2.96 o 
   4   4   2       79.18       80.69      1.64 o 
   5   4   2       92.85      108.12      1.98 o 
   6   4   2        4.33        5.72      0.47 o 
   7   4   2       23.34       24.88      0.54 o 
   8   4   2       68.66       73.40      2.02 o 
   9   4   2       89.05       92.06      2.56 o 
  10   4   2       16.66       13.09      0.94 o 
  11   4   2      126.65      139.45      2.93 o 
  12   4   2        6.46        6.01      0.72 o 
  13   4   2       19.70       20.10      1.05 o 
  14   4   2        5.77        4.59      0.66 o 
  15   4   2       31.94       31.61      1.42 o 
  16   4   2       22.39       24.51      1.81 o 
  17   4   2        7.67        5.86      1.00 o 
  18   4   2        3.80        3.82      0.64 o 
  19   4   2        3.70        2.53      0.55 o 
  20   4   2        6.60        4.23      1.33 o 
  21   4   2        1.80        1.26      0.58 o 
   0   5   2       16.63       19.40      3.33 o 
   1   5   2       47.40       49.36      1.91 o 
   2   5   2        2.66        2.01      0.35 o 
   3   5   2       83.74       86.69      1.99 o 
   4   5   2       78.26       86.42      1.91 o 
   5   5   2       72.21       76.25      2.60 o 
   6   5   2       47.78       54.22      2.07 o 
   7   5   2       52.01       50.29      1.70 o 
   8   5   2       37.53       42.61      1.51 o 
   9   5   2      123.41      136.34      4.37 o 
  10   5   2        3.67        2.73      0.49 o 
  11   5   2        3.38        2.65      0.46 o 
  12   5   2       26.07       22.82      1.93 o 
  13   5   2       39.64       44.92      2.18 o 
  14   5   2        1.77        0.75      0.41 o 
  15   5   2       26.83       26.48      2.62 o 
  16   5   2        3.78        2.73      0.97 o 
  17   5   2       16.16       13.12      2.46 o 
  18   5   2        5.16        3.32      1.20 o 
  19   5   2        6.94        4.33      1.02 o 
  20   5   2        2.39        0.25      0.69 o 
   0   6   2       42.25       44.93      3.60 o 
   1   6   2       29.11       30.60      1.79 o 
   2   6   2       64.68       62.46      2.46 o 
   3   6   2       26.60       24.91      1.29 o 
   4   6   2       10.07        9.69      1.37 o 
   5   6   2       35.94       39.64      1.67 o 
   6   6   2      131.60      132.82      3.56 o 
   7   6   2       33.14       27.04      1.40 o 
   8   6   2       42.57       44.58      1.81 o 
   9   6   2        9.62        9.03      0.89 o 
  10   6   2       79.30       91.03      3.92 o 
  11   6   2        2.84        2.16      0.66 o 
  12   6   2        1.94        2.06      0.60 o 
  13   6   2        2.86        1.55      0.61 o 
  14   6   2        2.41        1.67      0.57 o 
  15   6   2        1.68        0.85      0.39 o 
  16   6   2        2.11        0.69      0.67 o 
  17   6   2        3.92        3.49      0.92 o 
  18   6   2        0.27        0.71      0.45 o 
  19   6   2        2.22        1.75      0.88 o 
   0   7   2      122.20      140.70      7.29 o 
   1   7   2        6.78        7.19      1.02 o 
   2   7   2       53.13       53.32      2.66 o 
   3   7   2       89.10       93.59      3.75 o 
   4   7   2        8.41        6.70      1.08 o 
   5   7   2       15.01       12.35      1.86 o 
   6   7   2       62.66       61.69      3.32 o 
   7   7   2       58.95       62.94      2.98 o 
   8   7   2       11.55       11.01      1.47 o 
   9   7   2       19.26       15.58      1.68 o 
  10   7   2        4.31        2.84      1.25 o 
  11   7   2        3.09        3.55      0.79 o 
  12   7   2        0.14        0.64      0.65 o 
  13   7   2        4.89        4.80      0.85 o 
  14   7   2        0.69        1.89      1.08 o 
  15   7   2        1.01        1.09      1.01 o 
  16   7   2        1.10        5.45      3.92 o 
  17   7   2        0.25        1.56      1.01 o 
   0   8   2       24.19       25.51      3.03 o 
   1   8   2       22.67       23.34      2.12 o 
   2   8   2        4.67        4.59      0.88 o 
   3   8   2        2.69        2.60      0.71 o 
   4   8   2        2.50        2.75      0.54 o 
   5   8   2       12.60        9.82      1.92 o 
   6   8   2       10.59        9.81      1.16 o 
   7   8   2       17.91       20.21      3.27 o 
   8   8   2       12.77       15.58      2.16 o 
   9   8   2       12.40       14.60      3.43 o 
  10   8   2        9.62        9.98      1.88 o 
  11   8   2        1.70        2.09      0.73 o 
  12   8   2        4.27        4.86      1.39 o 
  13   8   2        2.45        3.36      0.91 o 
  14   8   2        0.39        0.38      0.95 o 
  15   8   2        2.23        2.95      1.37 o 
   0   9   2       18.84       23.62      4.17 o 
   1   9   2        2.06        2.54      0.95 o 
   2   9   2        0.91        1.90      0.73 o 
   3   9   2        1.70        1.06      0.94 o 
   4   9   2        2.93        3.20      1.11 o 
   5   9   2        0.12        0.17      0.49 o 
   6   9   2        7.71        8.23      1.30 o 
   7   9   2        2.06        0.68      0.61 o 
   8   9   2        3.86        3.89      1.21 o 
   9   9   2        1.94        2.86      1.23 o 
  10   9   2       13.33       13.36      2.77 o 
  11   9   2        7.08       10.29      3.18 o 
  12   9   2        1.47        0.96      0.74 o 
   0  10   2        5.93        5.16      2.70 o 
   1  10   2        7.99        5.13      2.94 o 
   2  10   2        1.89        2.46      1.09 o 
   3  10   2        0.54        1.01      0.70 o 
   4  10   2        1.84        2.13      1.15 o 
   5  10   2        3.07        3.07      1.85 o 
   6  10   2        0.45        1.37      0.78 o 
   7  10   2        1.16        2.06      1.44 o 
   2   0   3      695.45      732.01     12.41 o 
   4   0   3      263.23      303.57      5.38 o 
   6   0   3      170.15      220.08      8.59 o 
   8   0   3        1.67        1.78      0.65 o 
  10   0   3        8.12        8.86      1.08 o 
  12   0   3      111.86      149.56      5.57 o 
  14   0   3        1.53        2.94      0.95 o 
  16   0   3        2.02        2.18      0.67 o 
  18   0   3        4.11        3.02      1.05 o 
  20   0   3        2.19        1.84      0.82 o 
  22   0   3        1.65        2.23      1.67 o 
   1   1   3       26.26       28.49      0.82 o 
   2   1   3      195.53      214.14      2.96 o 
   3   1   3      107.15      112.16      1.87 o 
   4   1   3       21.97       20.46      0.93 o 
   5   1   3       69.21       73.37      1.62 o 
   6   1   3       19.92       17.71      0.82 o 
   7   1   3      117.58      114.93      2.34 o 
   8   1   3       47.88       49.16      1.53 o 
   9   1   3      129.96      148.71      4.30 o 
  10   1   3       17.40       18.22      1.06 o 
  11   1   3        5.58        7.46      0.88 o 
  12   1   3      105.07      114.94      4.11 o 
  13   1   3      118.52      133.50      4.49 o 
  14   1   3        0.79       -0.40      0.52 o 
  15   1   3        6.45        5.24      0.71 o 
  16   1   3        7.97        6.31      0.74 o 
  17   1   3       15.00       15.69      1.59 o 
  18   1   3        5.28        4.14      0.73 o 
  19   1   3        4.76        3.19      0.56 o 
  20   1   3        2.91        1.93      0.60 o 
  21   1   3        3.04        2.72      0.69 o 
   1   2   3      289.92      309.61      4.19 o 
   2   2   3       10.51       12.01      0.91 o 
   3   2   3       20.68       18.86      0.85 o 
   4   2   3      145.34      149.52      2.62 o 
   5   2   3      161.36      165.82      2.80 o 
   6   2   3      103.07      105.55      1.98 o 
   7   2   3       19.10       17.73      0.83 o 
   8   2   3       25.83       25.72      1.13 o 
   9   2   3       45.47       51.11      1.69 o 
  10   2   3       62.34       75.10      2.49 o 
  11   2   3      127.68      140.13      3.36 o 
  12   2   3      213.11      235.34      4.86 o 
  13   2   3       16.70       18.87      1.44 o 
  14   2   3        4.32        3.98      0.71 o 
  15   2   3       53.74       56.99      2.69 o 
  16   2   3       31.72       32.55      2.06 o 
  17   2   3       10.08        9.69      1.18 o 
  18   2   3        2.96        1.97      0.50 o 
  19   2   3        1.77        1.08      0.40 o 
  20   2   3        0.87        1.39      0.37 o 
  21   2   3        0.42        0.92      0.55 o 
   1   3   3       22.65       25.91      1.20 o 
   2   3   3      298.58      318.19      5.41 o 
   3   3   3       61.47       73.54      1.72 o 
   4   3   3        3.34        3.29      0.48 o 
   5   3   3       10.44        8.48      0.59 o 
   6   3   3        8.39        8.20      0.74 o 
   7   3   3      119.15      134.89      3.66 o 
   8   3   3       46.08       50.39      1.73 o 
   9   3   3      106.41      122.35      3.75 o 
  10   3   3       44.28       47.08      1.44 o 
  11   3   3      147.70      157.31      3.41 o 
  12   3   3       42.00       48.77      1.91 o 
  13   3   3       45.95       46.63      2.20 o 
  14   3   3       16.92       14.92      1.31 o 
  15   3   3       22.21       20.60      1.48 o 
  16   3   3       10.88       11.66      1.21 o 
  17   3   3        0.75        0.61      0.46 o 
  18   3   3        1.24        1.36      0.33 o 
  19   3   3        0.30        0.58      0.53 o 
  20   3   3        0.59        0.58      0.54 o 
  21   3   3        2.31        1.64      0.73 o 
   1   4   3       39.25       39.51      1.22 o 
   2   4   3       52.54       58.92      1.74 o 
   3   4   3       89.18       97.41      3.11 o 
   4   4   3        1.21        0.97      0.39 o 
   5   4   3       76.02       71.44      2.44 o 
   6   4   3        1.67        1.36      0.62 o 
   7   4   3      159.47      173.48      4.39 o 
   8   4   3       11.21       11.73      1.01 o 
   9   4   3       94.61       98.16      2.44 o 
  10   4   3        7.02        8.05      0.66 o 
  11   4   3       33.27       38.01      2.26 o 
  12   4   3       17.52       15.78      1.15 o 
  13   4   3       10.14        8.33      0.99 o 
  14   4   3        0.83        0.33      0.58 o 
  15   4   3        4.70        4.16      0.75 o 
  16   4   3        7.06        6.43      1.27 o 
  17   4   3        0.21        0.47      0.44 o 
  18   4   3        0.53        1.20      0.51 o 
  19   4   3        1.68        1.34      0.57 o 
  20   4   3        1.64        1.29      0.75 o 
   1   5   3       95.89      104.15      3.08 o 
   2   5   3       17.29       18.20      1.10 o 
   3   5   3       42.77       45.43      1.62 o 
   4   5   3       40.92       35.61      1.63 o 
   5   5   3      177.99      191.95      4.03 o 
   6   5   3        4.81        5.18      0.96 o 
   7   5   3       25.58       21.03      1.25 o 
   8   5   3       24.62       26.44      1.73 o 
   9   5   3        3.89        2.95      0.51 o 
  10   5   3       32.87       31.76      2.09 o 
  11   5   3       33.04       33.23      2.15 o 
  12   5   3        0.63        0.41      0.57 o 
  13   5   3       18.88       22.95      2.17 o 
  14   5   3       12.55       11.27      1.66 o 
  15   5   3        7.08        5.62      1.06 o 
  16   5   3        5.82        4.55      0.92 o 
  17   5   3        2.09        2.34      0.68 o 
  18   5   3        0.25       -0.04      0.74 o 
  19   5   3        1.67        1.30      0.81 o 
   1   6   3       12.46       11.74      1.13 o 
   2   6   3       84.27       89.26      3.28 o 
   3   6   3       26.71       27.56      1.84 o 
   4   6   3       60.39       63.38      2.70 o 
   5   6   3       17.75       13.88      1.44 o 
   6   6   3        2.51        2.40      0.54 o 
   7   6   3        6.91        9.84      1.65 o 
   8   6   3       51.97       53.01      2.48 o 
   9   6   3        8.81        8.33      0.92 o 
  10   6   3        9.54        7.07      1.14 o 
  11   6   3        5.47        4.39      0.89 o 
  12   6   3       17.15       19.52      2.37 o 
  13   6   3        5.41        4.15      0.92 o 
  14   6   3        7.13        9.84      2.61 o 
  15   6   3        1.44        1.38      0.62 o 
  16   6   3        0.95        1.56      0.57 o 
  17   6   3        4.00        4.74      2.08 o 
   1   7   3       24.21       25.24      1.91 o 
   2   7   3       25.57       29.68      3.17 o 
   3   7   3        8.18        9.33      1.14 o 
   4   7   3        2.07        1.70      0.48 o 
   5   7   3       26.96       29.58      1.27 o 
   6   7   3        2.38        1.46      0.46 o 
   7   7   3        0.30        1.29      0.42 o 
   8   7   3        1.65        0.80      0.57 o 
   9   7   3        4.67        3.43      0.97 o 
  10   7   3        0.60        0.63      0.54 o 
  11   7   3        2.26        0.96      0.65 o 
  12   7   3        0.28        0.39      0.51 o 
  13   7   3        0.99        1.76      0.76 o 
  14   7   3        0.13        0.08      0.60 o 
  15   7   3        2.05        1.71      0.80 o 
   1   8   3        7.21        6.40      1.15 o 
   2   8   3       29.76       32.27      2.92 o 
   3   8   3       24.30       24.89      2.83 o 
   4   8   3        2.99        5.97      1.17 o 
   5   8   3       14.64       11.81      2.43 o 
   6   8   3        2.10        2.48      0.66 o 
   7   8   3        3.45        2.75      0.76 o 
   8   8   3        3.28        3.36      0.81 o 
   9   8   3        2.14        1.75      0.69 o 
  10   8   3        1.55        1.58      0.60 o 
  11   8   3        2.11        2.02      1.23 o 
  12   8   3        5.41        9.86      1.83 o 
  13   8   3        2.80        3.11      1.30 o 
   1   9   3        1.61        1.10      0.47 o 
   2   9   3        2.42        1.83      0.60 o 
   3   9   3        0.12        0.42      0.53 o 
   4   9   3        0.41        0.82      0.50 o 
   5   9   3        0.03        0.68      0.61 o 
   6   9   3        2.17        1.55      0.58 o 
   7   9   3        0.67        0.64      0.69 o 
   8   9   3        1.30        0.97      0.48 o 
   9   9   3        2.17        3.83      5.88 o 
   1  10   3        1.66        1.49      0.82 o 
   0   0   4       59.23       74.70      7.13 o 
   2   0   4       21.87       21.67      1.57 o 
   4   0   4       55.52       57.94      2.48 o 
   6   0   4       28.85       23.99      2.14 o 
   8   0   4       53.31       52.16      2.70 o 
  10   0   4       37.61       41.96      2.61 o 
  12   0   4       25.01       21.44      2.19 o 
  14   0   4        4.65        4.78      0.94 o 
  16   0   4        5.17        3.20      1.06 o 
  18   0   4        4.47        6.48      1.52 o 
  20   0   4        2.65        3.72      1.14 o 
   0   1   4       43.56       53.98      2.11 o 
   1   1   4      225.03      264.84      5.03 o 
   2   1   4        3.66        4.60      0.71 o 
   3   1   4       39.88       33.10      1.46 o 
   4   1   4        1.11        1.80      0.46 o 
   5   1   4       12.60        9.67      0.95 o 
   6   1   4       29.79       32.72      1.24 o 
   7   1   4       21.54       17.58      1.19 o 
   8   1   4       13.12       10.62      0.96 o 
   9   1   4       57.49       64.81      1.73 o 
  10   1   4       30.81       28.80      1.48 o 
  11   1   4       17.58       14.52      1.31 o 
  12   1   4        2.98        2.23      0.58 o 
  13   1   4        2.98        3.42      0.66 o 
  14   1   4       14.42       13.34      1.45 o 
  15   1   4        3.60        3.81      0.73 o 
  16   1   4        0.38        0.72      0.50 o 
  17   1   4        3.35        4.32      0.74 o 
  18   1   4        0.87        1.15      0.59 o 
  19   1   4        1.90        1.63      0.45 o 
  20   1   4        1.29        0.44      0.49 o 
   0   2   4        6.55        7.27      0.94 o 
   1   2   4        3.00        2.63      0.51 o 
   2   2   4        5.12        5.98      0.72 o 
   3   2   4      146.66      162.48      4.67 o 
   4   2   4        2.65        2.77      0.49 o 
   5   2   4        1.23        1.15      0.36 o 
   6   2   4       99.39      109.45      3.14 o 
   7   2   4      123.26      139.01      3.29 o 
   8   2   4       32.44       24.41      1.40 o 
   9   2   4        9.44        9.26      0.86 o 
  10   2   4       73.10       75.77      2.53 o 
  11   2   4        4.72        3.99      0.53 o 
  12   2   4        1.14        0.68      0.43 o 
  13   2   4       12.47       12.68      0.92 o 
  14   2   4       46.48       59.56      3.38 o 
  15   2   4       25.54       27.24      1.84 o 
  16   2   4        5.66        5.70      1.17 o 
  17   2   4        9.28        7.52      1.03 o 
  18   2   4       11.84       15.32      1.62 o 
  19   2   4        1.46        2.61      0.65 o 
   0   3   4       19.09       24.11      3.15 o 
   1   3   4       71.71       76.42      2.73 o 
   2   3   4       38.47       39.97      1.90 o 
   3   3   4       37.21       40.48      1.93 o 
   4   3   4       16.75       16.46      1.09 o 
   5   3   4       69.64       71.59      1.92 o 
   6   3   4       16.20       17.93      1.19 o 
   7   3   4      108.58      113.86      2.68 o 
   8   3   4        3.78        3.52      0.58 o 
   9   3   4       31.25       27.36      1.62 o 
  10   3   4        7.33        4.96      0.79 o 
  11   3   4       14.36       13.62      1.22 o 
  12   3   4        0.06        0.77      0.43 o 
  13   3   4        6.40        5.79      1.02 o 
  14   3   4        7.62        6.23      1.08 o 
  15   3   4       14.36       16.95      2.00 o 
  16   3   4        1.50        1.83      0.65 o 
  17   3   4        4.54        5.79      1.00 o 
  18   3   4        2.36        2.77      1.25 o 
  19   3   4        9.10        6.96      2.11 o 
   0   4   4       81.12       89.13      3.15 o 
   1   4   4       55.95       62.01      2.14 o 
   2   4   4        5.12        6.63      0.81 o 
   3   4   4       57.26       60.47      2.14 o 
   4   4   4       32.68       32.80      1.58 o 
   5   4   4       80.91       87.10      3.32 o 
   6   4   4        5.83        3.85      0.65 o 
   7   4   4       57.96       63.38      2.44 o 
   8   4   4        9.20        7.54      0.78 o 
   9   4   4       33.79       36.05      1.81 o 
  10   4   4        0.73        4.71      2.05 o 
  11   4   4        2.11        3.39      0.72 o 
  12   4   4        2.41        2.13      0.54 o 
  13   4   4        3.59        3.25      0.69 o 
  14   4   4        4.09        5.58      1.02 o 
  15   4   4        4.74        6.15      1.04 o 
  16   4   4        4.91        4.20      0.98 o 
  17   4   4        2.57        3.24      0.98 o 
  18   4   4        0.49        1.10      0.66 o 
   0   5   4       90.81       89.19      4.34 o 
   1   5   4        6.59        6.74      0.73 o 
   2   5   4       13.22       12.94      1.39 o 
   3   5   4       48.27       53.39      1.99 o 
   4   5   4       30.91       26.36      1.97 o 
   5   5   4       12.05       11.90      1.24 o 
   6   5   4        7.70        6.70      0.92 o 
   7   5   4       12.90       11.51      1.37 o 
   8   5   4       10.46        9.00      1.25 o 
   9   5   4        3.31        2.82      0.52 o 
  10   5   4       10.18        9.86      1.61 o 
  11   5   4        6.03        6.19      1.46 o 
  12   5   4        6.01        3.60      0.96 o 
  13   5   4        0.20        0.43      0.58 o 
  14   5   4        9.93       10.20      1.52 o 
  15   5   4       10.16       10.89      1.67 o 
  16   5   4        2.18        1.42      0.50 o 
  17   5   4        3.91        4.04      1.74 o 
   0   6   4      158.80      202.23      6.62 o 
   1   6   4        3.80        4.91      1.15 o 
   2   6   4        0.75        0.28      0.59 o 
   3   6   4        3.71        6.20      1.19 o 
   4   6   4       20.60       20.67      2.43 o 
   5   6   4        2.25        2.48      0.44 o 
   6   6   4        8.34        6.36      0.99 o 
   7   6   4        1.26        1.44      0.57 o 
   8   6   4        6.37        6.32      1.06 o 
   9   6   4        2.17        2.21      0.75 o 
  10   6   4       18.82       18.91      2.55 o 
  11   6   4        6.38        6.63      1.28 o 
  12   6   4        3.94        3.24      1.01 o 
  13   6   4        2.24        2.05      0.85 o 
  14   6   4        4.72        2.36      0.78 o 
  15   6   4        3.73        3.24      0.93 o 
   0   7   4        3.67        3.01      1.86 o 
   1   7   4        1.13        0.51      0.76 o 
   2   7   4        0.41        0.71      0.61 o 
   3   7   4        3.67        2.84      1.31 o 
   4   7   4        3.87        3.16      0.93 o 
   5   7   4        0.97        0.74      0.57 o 
   6   7   4        1.12        1.35      0.64 o 
   7   7   4        0.51        2.47      0.81 o 
   8   7   4        2.35        2.62      0.73 o 
   9   7   4        2.04        2.71      0.73 o 
  10   7   4        1.81        2.02      0.90 o 
  11   7   4        2.32        2.31      1.93 o 
  12   7   4        1.34        1.82      0.92 o 
  13   7   4        1.01        1.97      1.07 o 
   0   8   4       15.59       11.79      3.41 o 
   1   8   4        1.58        2.27      0.59 o 
   2   8   4        2.09        2.07      0.65 o 
   3   8   4        1.42        1.60      0.59 o 
   4   8   4       10.27        8.72      1.45 o 
   5   8   4        1.66        1.87      0.80 o 
   6   8   4        2.08        1.51      0.66 o 
   7   8   4        3.56        2.41      0.71 o 
   8   8   4        2.12        2.89      0.88 o 
   9   8   4        0.33        0.70      0.56 o 
  10   8   4        0.26        1.28      0.58 o 
   0   9   4        1.36        1.68      0.95 o 
   1   9   4        0.67        1.66      0.64 o 
   2   9   4        2.51        3.55      1.04 o 
   3   9   4        0.67        1.86      0.74 o 
   4   9   4        1.44        0.64      0.57 o 
   2   0   5        0.53        0.79      0.36 o 
   4   0   5       91.58      107.29      4.47 o 
   6   0   5       16.36       13.27      2.04 o 
   8   0   5       32.78       32.19      4.63 o 
  10   0   5       12.09       12.13      2.34 o 
  12   0   5        0.23       -0.04      0.75 o 
  14   0   5        8.91       12.89      2.48 o 
  16   0   5        4.05        5.41      1.36 o 
   1   1   5       44.44       51.94      1.93 o 
   2   1   5       19.63       20.73      1.55 o 
   3   1   5        1.93        1.81      0.44 o 
   4   1   5        1.36        1.91      0.41 o 
   5   1   5       83.73      100.43      3.19 o 
   6   1   5        3.75        3.03      0.55 o 
   7   1   5        6.02        5.18      0.73 o 
   8   1   5        6.19        5.43      0.73 o 
   9   1   5        1.81        0.59      0.41 o 
  10   1   5       16.08       15.46      1.79 o 
  11   1   5        2.70        2.43      0.63 o 
  12   1   5        2.83        3.43      0.75 o 
  13   1   5        2.24        1.87      0.56 o 
  14   1   5        0.59        1.44      0.63 o 
  15   1   5        5.61        6.91      0.90 o 
  16   1   5        1.61        2.15      0.75 o 
  17   1   5        0.28        0.42      0.54 o 
   1   2   5       19.90       20.34      1.10 o 
   2   2   5       53.31       60.57      2.43 o 
   3   2   5       18.42       17.39      1.28 o 
   4   2   5       69.63       77.79      2.62 o 
   5   2   5       29.66       30.90      1.86 o 
   6   2   5       17.90       14.62      1.28 o 
   7   2   5        1.69        1.78      0.46 o 
   8   2   5       22.76       22.93      1.69 o 
   9   2   5        2.63        1.52      0.51 o 
  10   2   5        9.35       11.74      1.19 o 
  11   2   5        3.87        4.54      0.81 o 
  12   2   5        3.09        3.14      0.77 o 
  13   2   5        1.17        1.18      0.73 o 
  14   2   5        0.22        0.71      0.58 o 
  15   2   5        2.40        1.60      0.95 o 
  16   2   5        1.83        2.54      0.77 o 
  17   2   5        0.94        0.89      0.49 o 
   1   3   5       28.72       28.42      2.16 o 
   2   3   5       27.52       28.03      1.40 o 
   3   3   5       54.94       68.29      2.65 o 
   4   3   5        1.11        0.48      0.40 o 
   5   3   5        0.89        1.02      0.30 o 
   6   3   5       15.25       18.13      1.03 o 
   7   3   5        7.53        8.42      0.90 o 
   8   3   5        3.99        2.17      0.77 o 
   9   3   5        3.39        2.44      0.54 o 
  10   3   5        4.78        4.57      0.83 o 
  11   3   5        4.05        3.99      0.93 o 
  12   3   5        0.07        0.28      0.57 o 
  13   3   5        0.28        0.78      0.47 o 
  14   3   5        3.00        3.47      0.86 o 
  15   3   5        0.03        0.81      0.66 o 
  16   3   5        0.80        0.63      0.78 o 
   1   4   5       25.72       25.72      1.91 o 
   2   4   5       31.44       38.29      1.95 o 
   3   4   5       19.21       18.86      1.55 o 
   4   4   5       15.15       12.78      1.25 o 
   5   4   5       32.89       32.80      1.74 o 
   6   4   5        3.80        3.04      0.69 o 
   7   4   5        0.37        0.77      0.59 o 
   8   4   5        4.67        4.24      0.79 o 
   9   4   5        2.03        2.48      0.95 o 
  10   4   5        0.76        1.23      0.65 o 
  11   4   5        4.36        4.24      1.17 o 
  12   4   5        1.43        1.60      0.79 o 
  13   4   5        5.00        3.70      1.07 o 
  14   4   5        0.64        1.96      0.76 o 
  15   4   5        3.65        3.98      1.20 o 
   1   5   5        5.95        7.05      1.08 o 
   2   5   5       56.51       63.63      3.98 o 
   3   5   5        4.47        5.62      1.12 o 
   4   5   5        2.62        2.06      0.53 o 
   5   5   5        5.88        5.23      0.94 o 
   6   5   5       21.07       20.64      2.32 o 
   7   5   5        4.23        2.54      0.86 o 
   8   5   5        1.36        0.91      0.38 o 
   9   5   5        3.74        3.52      0.71 o 
  10   5   5        0.78        1.36      0.53 o 
  11   5   5        3.25        2.74      0.90 o 
  12   5   5        2.22        1.30      0.65 o 
  13   5   5        5.82        4.80      1.23 o 
   1   6   5        1.72        1.57      0.83 o 
   2   6   5       17.18       20.26      3.52 o 
   3   6   5        3.40        5.39      1.48 o 
   4   6   5        6.87        7.23      1.44 o 
   5   6   5        1.69        1.82      0.56 o 
   6   6   5        3.11        3.54      0.90 o 
   7   6   5        1.62        2.08      0.91 o 
   8   6   5        2.06        3.85      0.99 o 
   9   6   5        1.14        0.75      0.80 o 
  10   6   5        2.12        2.42      1.09 o 
  11   6   5        2.35        2.46      1.22 o 
   1   7   5        0.73        0.99      1.29 o 
   2   7   5        1.00        1.61      0.71 o 
   3   7   5        3.74        4.33      0.88 o 
   4   7   5        0.07        0.85      0.67 o 
   5   7   5        3.59        3.32      0.91 o 
   6   7   5        0.29        0.51      0.51 o 
   7   7   5        3.53        3.50      0.95 o 
   8   7   5        3.11        2.03      0.94 o 
   1   8   5        1.97        2.20      1.06 o 
   2   8   5        0.25        1.27      1.02 o 
   0   0   6       52.21       68.88      7.31 o 
   2   0   6       16.57       18.21      2.37 o 
   4   0   6        2.97        2.22      0.90 o 
   6   0   6       26.33       26.82      3.20 o 
   8   0   6        1.45        3.10      0.93 o 
  10   0   6       10.86        9.39      2.04 o 
  12   0   6        0.97        5.83      3.13 o 
  14   0   6        2.50        3.12      1.28 o 
   0   1   6        5.39        6.46      1.30 o 
   1   1   6       30.70       32.40      1.92 o 
   2   1   6        2.58        2.75      0.66 o 
   3   1   6       24.81       27.23      2.09 o 
   4   1   6        3.30        2.94      0.66 o 
   5   1   6        0.79        1.27      0.31 o 
   6   1   6        9.03        9.72      1.24 o 
   7   1   6        0.39        0.69      0.48 o 
   8   1   6        1.74        1.52      0.43 o 
   9   1   6        2.33        2.49      0.59 o 
  10   1   6        0.37        1.29      0.58 o 
  11   1   6        0.56        1.65      0.51 o 
  12   1   6        0.44        1.15      0.63 o 
  13   1   6        3.38        4.07      0.91 o 
   0   2   6       31.97       35.03      4.03 o 
   1   2   6        8.50        8.02      1.13 o 
   2   2   6        1.74        2.40      0.48 o 
   3   2   6        0.89        1.37      0.46 o 
   4   2   6       11.37       10.52      1.46 o 
   5   2   6        7.72        7.29      1.06 o 
   6   2   6        3.71        3.26      0.79 o 
   7   2   6        0.94        2.07      0.73 o 
   8   2   6       11.23        9.65      1.35 o 
   9   2   6        2.54        2.33      0.76 o 
  10   2   6        4.21        4.50      0.98 o 
  11   2   6        0.58        1.09      0.55 o 
  12   2   6        0.34        1.00      0.56 o 
  13   2   6        0.23        0.40      0.47 o 
   0   3   6       30.30       28.53      5.73 o 
   1   3   6        3.58        3.37      0.77 o 
   2   3   6        0.90        1.24      0.59 o 
   3   3   6        0.16        1.24      0.64 o 
   4   3   6        6.09        5.89      0.95 o 
   5   3   6       10.11       10.73      1.48 o 
   6   3   6        0.22        0.48      0.46 o 
   7   3   6        0.84        1.03      0.55 o 
   8   3   6        0.84        0.34      0.59 o 
   9   3   6        6.54        6.29      1.11 o 
  10   3   6        4.63        2.61      0.78 o 
  11   3   6        0.07        1.75      3.68 o 
  12   3   6        2.57        2.29      1.06 o 
   0   4   6        5.92        6.03      1.29 o 
   1   4   6        4.96        3.43      0.74 o 
   2   4   6        0.65        0.73      0.77 o 
   3   4   6        0.96        1.13      0.56 o 
   4   4   6        3.53        3.13      0.78 o 
   5   4   6        3.34        3.58      0.78 o 
   6   4   6        2.93        2.44      0.64 o 
   7   4   6        1.24        1.74      0.68 o 
   8   4   6        4.97        5.10      1.11 o 
   9   4   6        5.29        3.94      0.89 o 
  10   4   6        0.85        0.94      0.78 o 
  11   4   6        0.10        0.83      0.68 o 
   0   5   6       24.18       17.60      5.64 o 
   1   5   6        5.75        5.54      1.05 o 
   2   5   6        0.52        0.15      0.91 o 
   3   5   6        1.58        2.16      0.78 o 
   4   5   6       10.87       13.75      2.12 o 
   5   5   6        0.74        1.62      0.64 o 
   6   5   6        3.13        1.71      0.91 o 
   7   5   6        5.55        5.51      1.03 o 
   8   5   6        1.68        2.05      0.97 o 
   0   6   6        1.66        1.63      0.89 o 
   1   6   6        0.22        0.80      0.82 o 
   2   6   6        0.69        0.94      0.74 o 
   3   6   6        1.58        2.02      0.86 o 
   4   6   6        2.59        2.58      1.04 o 
   5   6   6        2.06        1.84      0.70 o 
   2   0   7        8.13        6.56      1.34 o 
   4   0   7        8.06        4.49      1.46 o 
   6   0   7        2.89        2.79      1.20 o 
   1   1   7        5.36        3.43      0.81 o 
   2   1   7        1.23        1.35      0.50 o 
   3   1   7        5.86        6.03      1.00 o 
   4   1   7        2.95        2.21      0.57 o 
   5   1   7        6.48        6.28      1.05 o 
   6   1   7        0.65        1.26      0.70 o 
   7   1   7        0.68        1.13      0.53 o 
   1   2   7        0.37        1.18      0.51 o 
   2   2   7        0.26        0.40      0.50 o 
   3   2   7        2.26        1.90      0.67 o 
   4   2   7        0.23        1.56      0.53 o 
   5   2   7        2.74        3.80      0.93 o 
   6   2   7        0.27        0.81      0.67 o 
   1   3   7        1.32        1.30      0.50 o 
   2   3   7        0.95        0.84      0.45 o 
   3   3   7        0.86        1.55      0.68 o 
   4   3   7        0.94        1.07      0.71 o 
                                                 
